# Supplementary material for: MiR-662 is associated with metastatic relapse in early-stage breast cancer and promotes metastasis by stimulating cancer cell stemness
Source: Br J Cancer. 2023 Jul 13;129(5):754–71. doi: 10.1038/s41416-023-02340-9 (PMC10449914; doi:10.1038/s41416-023-02340-9)
Supplement: Supplementary file 4 — Supplementary Table 3 [file 41416_2023_2340_MOESM4_ESM.xlsx]

## Sheet: CODES
CODE:	NOMET	A00102	A00396	A00676	A00775	A00884	A01035	A01225	A01865	A00024	A00416	A01667	A00188	A02175	A01854	A01222	A01421
	SOFTMET	A00546	A00399	A00084	A01403	A00728	A02165	A01005	A01798	A00762	A01665	A00793	A01283	A01227	A01804	A01540	A01570
	BONEMET	A00083	A00005	A00003	A00958	A02232	A00700	A01221	A01121	A00677	A00400	A01011	A00726	A02235	A00646	A00710	A01015

## Sheet: CTs
miRNA	A00102	A00396	A00676	A00775	A00884	A01035	A01225	A01865	A00024	A00416	A01667	A00188	A02175	A01854	A01222	A01421	A00546	A00399	A00084	A01403	A00728	A02165	A01005	A01798	A00762	A01665	A00793	A01283	A01227	A01804	A01540	A01570	A00083	A00005	A00003	A00958	A02232	A00700	A01221	A01121	A00677	A00400	A01011	A00726	A02235	A00646	A00710	A01015
hsa-miR-223-3p	10.627	17.108	14.6	13.424	15.278	11.401	11.456	13.103	16.494	12.237	10.023	13.79	11.932	12.271	16.47	11.742	12.366	10.539	10.54	12.983	11.554	14.706	15.733	11.81	12.434	10	11.696	10.972	14.384	15.974	12.217	10.334	19.147	13.336	11.425	12.118	12.256	11.794	11.42	9.765	16.967	12.256	13.048	12.698	17.658	11.257	13.628	14.619
hsa-miR-486-3p	27.173	26.888	28.031	27.68	29.304	26.137	26.364	25.814	27.02	27.209	25.626	27.339	26.714	25.029	29.845	25.279	25.347	23.852	23.692	24.941	26.134	24.608	28.619	25.756	26.362	25.368	25.342	24.973	27.597	27.132	28.325	18.361	29.826	27.806	27.278	22.886	25.883	25.727	25.773	27.346	27.581	25.048	26.383	25.133	29.879	24.263	27.535	27.896
hsa-miR-652-3p	19.175	25.248	23.964	21.852	23.31	21.387	19.963	22.425	25.581	21.187	21.175	23.173	20.856	19.447	26.297	23.182	21.237	20.369	18.936	22.767	19.723	25.406	22.551	20.303	22.347	21.181	19.019	19.966	23.434	23.455	23.197	13.163	34.064	22.629	21.089	20.183	20.334	20.798	18.945	20.141	25.143	23.248	21.839	19.986	25.216	19.602	21.695	22.903
hsa-miR-151a-3p	22.286	24.965	24.509	23.916	25.17	23.696	21.645	22.977	24.917	21.665	22.937	21.889	22.119	21.45	25.417	21.791	21.842	21.033	21.168	23.647	19.868	24.516	24.972	21.125	24.273	20.841	21.113	21.691	26.348	25.161	24.519	15.409	27.349	27.09	22.016	21.642	22.197	21.531	20.967	22.097	24.883	22.095	22.948	21.874	26.393	21.283	23.927	22.174
hsa-miR-7-1-3p	19.871	24.415	23.037	22.164	22.747	21.982	19.569	21.062	25.947	20.544	18.822	20.819	21.133	20.804	23.501	20.564	21.074	18.801	18.383	21.81	19.484	26.314	23.611	20.798	21.549	19.166	20.162	19.808	27.353	22.938	21.461	16.237	25.179	28.045	20.319	19.842	21	20.764	19.637	19.567	22.256	19.983	21.086	20.798	28.544	20.008	22.565	22.361
hsa-miR-766-3p	19.839	23.552	21.793	21.438	22.034	22.086	19.351	20.646	26.493	20.389	20.4	20.557	20.456	19.883	24.288	20.399	20.362	19.651	19.82	23.691	17.542	25.356	22.318	21.219	22.456	19.951	19.261	20.492	25.578	22.426	21.576	20.371	24.865	27.085	19.944	21.625	20.954	18.967	19.209	21.296	26.399	20.932	20.902	21.088	25.857	20.247	21.899	21.68
hsa-let-7a-3p	26.507	40	40	40	36.738	35.317	29.365	28.658	36.347	32.909	29.472	30	34.309	31.175	40	29.418	28.563	28.527	26.311	31.434	28.402	40	34.4	30.442	31.12	28.824	28.809	32.004	40	33.861	29.199	26.454	40	39.754	28.566	31.467	30.75	32.401	28.565	27.697	40	30.292	30.839	31.389	38.078	28.324	33.731	40
hsa-let-7a-5p	18.79	28.947	21.513	19.259	21.368	21.344	18.864	20.875	26.775	19.855	21.248	20.543	19.386	19.053	24.546	21.157	18.469	21.985	19.18	23.592	19.084	25.587	21.453	18.476	20.869	20.329	19.354	19.042	21.424	21.461	21.666	13.16	24.857	22.145	20.09	20.108	19.244	20.28	18.001	19.973	29.095	22.521	20.331	19.658	27.19	18.35	20.012	20.121
hsa-let-7b-3p	34.648	40	40	40	40	31.632	35.768	33.204	40	37.656	32.268	36.267	38.1	34.687	31.668	37.085	31.757	33.534	31.707	31.477	35.561	40	40	33.851	33.47	30.599	37.456	31.678	40	40	38.008	40	40	38.029	34.155	34.904	39.025	29.48	31.588	33.586	40	31.572	35.352	36.449	40	40	40	40
hsa-let-7b-5p	19.029	23.246	20.44	20.401	21.169	19.651	18.731	19.984	23.122	21.15	20.397	20.979	19.758	18.586	25.737	18.982	19.557	17.718	17.376	21.577	19.014	23.103	22.817	18.127	20.147	18.111	18.127	18.923	22	22.19	22.146	11.662	23.506	22.499	21.253	17.917	18.841	19.835	19.566	20.054	20.122	19.639	19.633	20.174	25.521	18.957	20.233	22.125
hsa-let-7c-5p	21.598	30.435	25.765	23.644	26.086	24.996	23.136	24.111	29.776	24.849	24.15	22.336	22.132	23.12	32.335	24.144	22.996	24.004	21.309	24.422	21.978	26.802	26.046	22.312	23.971	23.552	22.745	21.881	25.286	24.867	24.293	18.094	32.607	24.807	24.404	22.247	22.395	24.146	22.22	23.483	25.962	25.082	23.561	23.261	28.718	23.19	22.508	24.537
hsa-let-7d-3p	23.243	26.034	26.888	25.502	25.602	24.524	23.452	24.016	28.073	27.614	24.295	28.779	29.008	26.225	28.778	25.922	24.638	23.138	22.054	27.387	22.219	27.715	38.351	24.327	25.933	23.054	24.966	25.017	39.53	29.842	26.349	24.38	40	31.967	26.592	26.366	27.556	23.319	23.595	25.241	40	24.451	25.854	26.689	30.713	24.867	30.248	27.396
hsa-let-7d-5p	19.778	25.377	22.364	21.189	23.127	22.331	19.732	21.854	25.893	21.811	22.323	21.157	21.222	21.068	27.975	21.616	20.707	21.723	20.931	24.653	20.66	21.85	23.895	20.469	22.331	21.483	20.352	19.147	22.609	22.305	23.726	13.731	26.193	23.537	19.136	22.14	20.751	21.126	20.54	21.64	29.377	22.609	21.782	22.155	23.38	19.648	23.012	21.852
hsa-let-7e-3p	40	40	40	40	40	31.061	32.211	29.728	39.788	28.547	40	29.141	30.524	32.064	33.494	40	40	28.274	29.959	31.394	27.185	29.902	40	30.172	40	27.518	40	27.592	26.644	40	40	26.749	40	40	28.825	26.928	28.514	29.596	27.086	29.751	40	31.193	40	29.93	40	28.016	40	28.086
hsa-let-7e-5p	18.762	26.942	21.295	20.056	21.803	21.463	19.047	21.773	25.642	20.902	21.717	22.223	20.859	20.654	29.01	20.767	20.044	22.968	22.209	26.797	20.771	25.359	24.331	20.317	22.769	20.826	21.311	20.743	23.482	22.281	23.271	14.282	25.976	24.358	22.228	23.426	20.161	21.311	19.958	21.215	28.403	24.402	22.171	20.559	23.887	18.683	22.379	21.221
hsa-let-7f-1-3p	29.13	40	40	40	40	35.008	36.971	33.471	40	38.986	28.784	40	40	26.713	40	39.83	31.1	36.502	27.158	33.221	37.568	40	40	32.068	29.519	32.805	26.729	36.985	40	40	34.063	40	40	40	40	39.085	31.971	29.027	30.434	29.045	40	31.78	31.697	40	40	40	31.333	32.143
hsa-let-7f-2-3p	29.565	34.094	32.488	33.457	32.224	34.019	30.079	30.374	40	31.633	29.867	32.547	30.993	30.044	40	32.198	30.145	27.645	27.468	32.354	29.169	40	33.957	28.996	31.559	29.375	30.106	30.743	40	33.576	40	28.882	40	40	34.347	28.473	29.951	30.916	29.44	29.436	40	38.812	29.254	34.337	40	30.291	31.829	38.227
hsa-let-7f-5p	22.018	40	27.144	23.051	25.661	28.672	23.153	24.826	29.885	23.193	24.395	23.497	22.042	21.001	26.36	28.519	23.218	26.988	23.291	30.347	23.013	30.87	26.969	22.342	26.174	27.375	20.221	21.16	25.539	25.805	25.664	18.532	40	29.492	20.101	26.572	21.986	25.071	21.092	23.581	40	33.858	22.45	22.82	26.015	21.597	25.047	23.042
hsa-let-7g-3p	31.596	33.413	40	40	40	40	40	31.055	40	40	40	29.982	36.25	28.745	40	30.78	33.093	29.412	28.294	31.805	32.861	40	33.756	32.813	34.102	30.981	28.108	30.256	40	30.287	34.221	25.571	35.388	40	31.64	31.298	29.461	40	31.511	30.434	40	34.908	33.891	34.893	40	30.265	30.54	40
hsa-let-7g-5p	21.994	30.23	25.08	23.12	24.884	23.942	21.836	23.998	29.211	23.989	23.438	23.123	22.798	23.046	30.629	23.237	22.902	24.807	21.447	26.653	22.295	23.634	26.193	22.534	23.953	24.199	19.739	21.647	23.283	25.496	25.095	13.886	31.886	26.002	23.165	22.242	22.019	24.874	21.486	22.103	30.905	27.444	23.843	23.65	29.741	21.697	24.662	23.997
hsa-let-7i-3p	35.003	40	30.349	40	40	30.906	36.41	38.025	27.585	40	32.856	32.897	40	40	40	31.33	40	32.409	34.472	40	40	27.95	40	30.7	40	27.924	40	30.684	40	40	30.503	24.327	40	32.372	31.69	40	40	40	29.873	31.438	40	40	32.137	32.093	40	29.814	40	40
hsa-miR-100-3p	36.541	33.685	38.226	33.816	37.956	40	40	33.962	34.513	31.198	32.541	30.897	33.564	34.671	32.849	29.74	38.583	30.63	38.745	36.649	29.297	40	29.599	32.183	33.579	33.538	35.821	34.332	29.677	33.55	34.136	30.772	29.643	40	27.89	30.58	32.116	31.505	31.572	33.729	28.688	28.12	35.168	32.76	40	30.336	35.588	29.678
hsa-miR-100-5p	22.087	33.5	25.6	22.996	25.494	23.519	23.932	25.453	31.098	22.23	24.535	22.388	22.888	22.546	26.091	20.142	22.355	25.248	20.425	25.33	23.297	26.279	25.917	22.529	22.427	23.056	20.905	22.927	27.08	23.051	24.39	14.708	40	23.854	24.281	22.246	21.768	26.296	20.824	24.353	27.915	27.246	21.946	21.83	25.676	22.961	22.759	23.467
hsa-miR-101-3p	24.195	27.997	28.047	24.865	28.187	24.95	24.478	25.303	31.17	25.195	25.548	22.811	23.813	23.318	29.385	22.631	24.075	26.389	20.76	26.852	23.011	29.744	25.568	23.278	24.517	26.167	22.42	22.738	26.287	26.079	26.441	14.783	39.395	26.66	23.637	21.962	23.209	27.045	23.118	23.322	39.945	28.241	23.199	22.484	27.346	22.847	24.096	24.701
hsa-miR-101-5p	30.606	40	40	40	40	40	40	40	40	40	40	40	40	40	35.17	40	40	30.472	30.964	40	40	40	40	40	29.655	31.635	30.515	30.746	40	38.132	31.018	22.25	40	40	40	31.01	40	40	40	33.168	40	40	33.883	40	40	40	40	40
hsa-miR-103a-3p	19.129	25.592	22.509	20.374	22.283	21.101	19.616	20.585	25.572	19.756	20.759	20.727	19.364	19.602	23.139	19.232	19.789	21.883	18.333	23.616	18.569	24.48	21.638	18.81	20.896	20.13	18.734	18.676	20.406	23.028	22.258	15.417	28.787	20.389	19.644	19.961	19.067	20.194	18.372	19.174	26.367	21.251	20.14	19.715	23.239	18.973	20.402	21.088
hsa-miR-105-3p	40	40	40	40	40	40	40	40	40	40	40	40	40	40	40	40	40	40	31.291	40	40	40	40	40	40	40	40	40	40	40	34.775	40	40	40	29.804	40	40	40	40	40	40	40	40	40	40	34.802	40	40
hsa-miR-105-5p	28.037	28.705	28.193	30.84	27.016	27.027	31.27	27.693	40	26.717	26.84	27.688	25.79	24.105	28.288	20.769	28.225	24.151	23.465	27.953	27.651	35.214	27.018	25.806	27.168	24.326	21.088	22.905	23.483	27.955	28.618	23.967	34.901	28.878	22.428	26.664	26.595	25.353	25.492	31.62	39.914	29.388	33.917	25.797	27.491	25.011	25.161	26.873
hsa-miR-106a-5p	16.509	20.918	19.842	18.368	19.997	17.959	16.329	17.37	21.717	17.954	17.247	18.544	17.351	16.424	21.98	17.24	16.608	16.963	14.516	18.677	15.828	21.023	19.457	16.223	17.544	16.841	15.231	16.182	19.406	19.516	19.218	9.969	23.626	19.628	17.471	14.923	16.521	18.192	16.309	17.088	20.067	18.583	16.851	16.336	23.02	16.096	18.089	19.023
hsa-miR-106b-3p	21.387	30.24	27.338	25.398	27.438	26.071	22.779	24.287	32.573	23.039	21.044	22.808	23.392	22.784	28.743	22.518	22.773	20.054	18.247	24.652	21.23	31.672	24.298	22.762	23.548	20.696	19.694	21.038	34.461	25.534	23.355	16.775	40	34.306	22.206	20.115	22.924	21.346	21.085	20.372	27.617	22.62	21.266	21.383	40	21.333	25.766	24.119
hsa-miR-106b-5p	17.879	26.284	22.223	20.072	21.681	19.686	18.064	20.176	24.824	18.829	18.035	18.981	18.31	16.886	22.192	20.349	18.411	19.693	15.107	19.698	17.224	22.598	20.786	17.428	18.623	19.065	16.388	16.78	20.216	20.155	19.51	9.07	24.737	19.827	18.079	16.302	17.054	20.884	17.357	16.758	24.309	21.061	17.652	17.626	25.911	16.935	19.018	19.756
hsa-miR-107	22.576	29.954	27.035	23.886	26.219	24.19	23.258	26.072	29.125	23.55	24.727	22.651	23.813	21.396	27.167	20.585	24.426	25.349	23.604	27.396	23.925	27.732	27.543	22.665	28.424	23.107	23.041	24.913	23.851	28.757	26.065	20.078	40	24.517	23.828	25.868	23.019	23.394	22.875	24.116	34.033	22.706	26.157	24.139	27.541	22.208	23.508	25.155
hsa-miR-10a-3p	40	40	40	40	40	35.543	26.603	37.566	40	40	40	39.696	40	40	40	40	40	32.673	40	36.108	40	40	40	40	40	39.965	29.841	40	31.052	26.901	40	40	40	40	40	30.132	40	26.518	40	40	40	40	40	40	40	40	40	40
hsa-miR-10a-5p	22.7	33.623	25.027	24.411	25.434	28.08	22.89	23.888	33.298	23.812	23.767	23.19	23.2	21.413	32.417	24.924	23.687	25.612	22.367	31.087	23.645	27.026	25.443	22.398	22.645	23.668	23.222	23.593	27.604	23.846	24.679	22.245	40	25.641	25.171	23.298	23.194	25.44	24.154	24.318	33.143	27.517	24.024	23.798	29.45	23.038	23.98	24.648
hsa-miR-10b-3p	22.733	26.503	26.987	23.722	23.859	25.185	23.487	23.617	26.875	24.467	24.268	23.588	24.402	23.98	32.16	23.62	23.346	23.613	23.271	24.862	24.688	26.927	26.66	24.526	24.055	23.865	23.455	24.615	30.161	23.302	25.178	25.055	29.236	28.845	25.154	23.569	24.403	24.583	25.133	24.188	25.48	24.234	25.141	23.946	32.576	23.826	24.389	24.365
hsa-miR-10b-5p	22.258	25.308	23.822	22.925	24.957	24.48	22.44	23.879	25.697	22.674	23.237	22.349	24.082	23.813	30.993	21.433	23.342	23.949	22.08	26.101	24.413	23.617	29.068	22.384	21.567	23.505	23.764	23.337	23.429	24.118	24.529	21.731	31.571	26.024	24.518	23.211	23.347	22.58	23.741	24.303	26	25.14	24.013	24.806	26.914	22.913	24.37	23.192
hsa-miR-1179	28.485	40	39.437	40	40	40	40	36.672	40	40	29.953	33.526	40	40	40	40	29.346	35.759	40	40	40	40	40	33.073	35.213	33.329	31.779	37.385	40	31.107	40	26.082	40	40	40	37.767	31.756	40	32.535	31.057	40	40	36.945	40	40	40	40	40
hsa-miR-1180-3p	23.889	27.095	28.194	26.83	40	26.298	26.92	25.243	28.526	26.563	26.847	24.774	27.337	25.077	40	24.414	24.815	23.411	21.975	26.697	24.514	28.817	26.133	24.748	24.588	24.227	23.607	23.799	40	28.001	26.703	17.719	28.113	30.083	26.216	22.367	25.223	23.672	25.481	25.517	40	25.58	24.109	25.403	38.325	24.448	26.354	26.769
hsa-miR-1183	23.517	35.492	26.121	31.072	24.625	28.681	24.116	26.469	40	23.201	22.219	24.914	25.16	25.747	26.596	27.154	23.466	24.406	23.473	38.087	24.79	40	21.74	29.265	25.263	26.873	25.701	25.087	30.34	23.695	26.58	31.177	25.868	40	23.354	24.825	27.12	23.062	23.878	22.565	29.122	26.155	24.212	23.515	40	23.389	26.327	24.196
hsa-miR-1184	40	40	40	40	40	40	40	29.773	40	40	34.866	40	40	30.617	33.85	40	40	32.833	40	40	40	31.584	40	40	34.272	38.678	40	36.575	40	40	40	40	40	40	30.595	40	40	38.727	40	31.447	40	40	33.38	31.699	40	40	40	40
hsa-miR-1197	29.013	28.819	30.21	30.716	40	40	37.317	40	31.527	29.179	30.073	35.094	39.946	31.497	40	29.671	32.607	32.524	33.331	31.591	31.662	40	40	30.236	40	27.442	29.831	34.551	40	35.077	40	40	35.523	40	35.346	28.994	30.557	40	32.138	31.772	40	30.566	36.592	40	30.239	40	40	30.539
hsa-miR-1201	40	36.987	29.128	29.17	40	27.761	33.659	28.9	28.456	29.28	25.884	32.019	33.708	33.404	39.37	29.024	40	26.015	29.453	33.97	28.41	28.685	39.7	30.857	29.735	34.724	31.439	32.154	40	40	33.864	22.719	40	40	25.521	34.172	32.372	33.433	32.95	30.35	40	35.867	34.946	34.227	40	35.348	40	33.669
hsa-miR-1203	40	40	36.852	31.539	40	40	30.012	40	40	40	32.684	40	32.861	40	34.998	36.395	40	40	40	40	40	40	40	40	40	40	40	40	40	40	40	40	40	37.605	40	36.852	40	40	40	34.243	40	40	35.585	34.822	40	40	40	37.998
hsa-miR-1208	40	33.813	29.857	32.741	32.269	36.873	37.292	38.508	33.461	28.402	25.886	28.262	30.385	30.226	28.437	28.386	39.1	29.854	28.331	32.954	38.922	33.57	38.014	30.969	29.272	27.94	31.286	30.788	27.784	29.333	29.767	31.428	28.354	31.342	27.541	28.272	30.729	29.899	27.627	28.231	28.407	27.964	29.719	29.407	34.918	28.872	29.566	29.011
hsa-miR-122-3p	29.01	40	40	40	40	40	40	34.466	40	40	40	33.917	29.741	40	40	33.663	40	40	31.627	31.853	40	40	40	32.55	30.512	40	40	40	40	30.522	40	31.264	40	40	37.698	40	40	29.238	31.563	40	40	40	32.842	37.25	40	40	31.308	40
hsa-miR-1225-3p	38.255	38.277	38.843	30.677	31.73	28.721	38.559	29.45	33.085	24.117	24.82	25.409	26.646	40	29.032	25.601	40	26.94	27.11	40	32.307	40	29.938	30.624	27.916	24.419	27.749	26.298	28.402	29.217	40	26.782	27.562	34.969	40	26.757	29.123	30.451	27.456	25.915	24.606	24.774	27.836	24.846	40	25.739	40	26.786
hsa-miR-122-5p	15.422	24.939	22.936	20.164	20.712	19.89	19.412	18.884	24.436	19.947	20.749	20.233	17.14	20.41	24.443	21.045	19.457	19.601	14.808	22.355	18.183	21.59	20.07	19.039	19.18	18.515	17.738	17.436	20.597	23.975	17.584	18.424	24.732	20.547	18.076	19.324	18.403	17.467	19.047	19.088	22.913	19.498	18.202	16.678	26.36	18.887	18.832	21.642
hsa-miR-1226-5p	28.249	40	40	40	40	30.284	26.75	30.654	40	30.287	27.745	40	40	27.302	40	29.392	35.544	25.982	40	40	40	32.333	28.306	29.893	28.41	25.569	29.833	28.678	40	28.006	28.229	29.337	40	40	27.15	40	27.164	28.912	27.447	29.753	40	27.832	40	40	40	32.884	40	25.448
hsa-miR-1227-3p	27.323	29.453	30.955	28.73	28.382	30.488	26.439	27.603	40	40	24.883	40	40	28.078	34.21	27.395	29.935	27.106	25.871	30.51	40	40	28.978	40	27.321	26.916	27.38	37.343	33.054	30.573	28.247	40	28.73	40	25.787	40	40	28.947	40	40	29.305	27.881	28.212	37.534	34.382	40	29.723	37.14
hsa-miR-1228-5p	23.234	40	40	40	40	38.754	39.656	38.317	40	40	28.835	40	40	40	30.765	40	40	40	30.927	40	40	40	40	40	40	40	40	40	40	40	40	40	38.672	36.12	35.753	40	40	40	33.581	40	31.225	40	40	40	40	40	40	40
hsa-miR-1233-3p	26.417	40	29.351	28.31	40	24.593	24.89	24.35	34.535	25.451	21.759	29.188	27.244	26.444	25.285	25.214	26.978	23.822	23.182	40	28.151	40	26.854	25.918	26.495	22.241	26.259	25.481	40	25.972	26.712	26.987	24.965	31.064	21.661	27.829	26.562	26.714	24.188	22.486	38.697	25.92	24.9	26.661	40	25.159	29.854	22.402
hsa-miR-1238-3p	40	40	40	40	40	40	33.407	40	40	40	33.897	40	40	40	40	40	40	40	31.862	40	38.707	40	40	40	40	40	40	36.753	37.298	40	40	28.068	40	40	40	40	40	39.206	40	40	40	40	40	40	40	34.209	40	40
hsa-miR-1243	33.217	31.806	31.324	37.16	33.652	32.077	33.897	32.598	40	30.291	30.418	30.737	32.326	32.325	24.001	29.717	32.703	30.123	31.464	35.595	33.142	38.427	33.302	38.349	31.966	29.479	36.485	31.936	30.546	36.919	32.614	32.392	29.541	32.694	33.996	32.355	34.79	32.151	31.921	32.299	26.776	28.115	32.952	30.414	36.907	31.225	38.307	32.946
hsa-miR-124-3p	40	40	39.699	33.711	40	40	40	40	39.306	32.388	40	32.209	40	23.896	29.576	23.845	40	28.366	37.185	40	40	40	35.496	31.829	40	40	23.189	40	25.514	40	40	38.655	40	33.662	35.949	28.34	27.806	34.111	32.628	40	33.374	31.784	38.531	29.611	27.868	40	27.938	33.194
hsa-miR-1244	29.126	40	40	32.807	40	29.122	32.504	30.882	34.153	29.883	27.588	29.681	29.846	40	40	40	40	40	27.003	31.339	31.804	40	40	30.718	40	31.016	28.715	30.298	40	29.15	29.118	28.582	35.433	40	27.051	29.908	30.366	32.674	27.297	28.658	40	40	29.821	30.408	40	31.387	40	28.195
hsa-miR-124-5p	40	40	40	40	40	35.464	40	40	40	40	32.493	40	40	35.784	29.677	40	40	31.154	36.27	40	40	40	40	40	40	40	40	40	40	40	40	40	40	40	34.444	40	40	31.702	40	40	38.915	40	40	35.222	40	40	40	40
hsa-miR-1247-5p	26.797	31.056	30.641	40	40	27.82	36.356	28.628	37.53	38.577	25.976	27.096	27.268	26.596	38.279	26.487	36.606	26.341	26.643	31.779	38.151	40	36.554	27.624	26.834	25.412	27.9	38.016	36.402	27.362	28.799	37.565	28.42	40	25.533	37.598	28.194	26.95	27.826	25.483	28.332	26.814	36.469	36.529	40	27.35	26.94	26.403
hsa-miR-1248	40	35.206	40	40	40	40	40	40	40	32.947	40	32.487	34.719	32.93	40	35.519	40	38.439	40	40	32.944	40	30.967	35.091	40	40	37.806	32.446	40	40	35.812	32.482	38.433	31.535	35.509	31.849	32.275	36.732	30.014	31.705	40	40	39.58	34.929	40	31.859	40	31.307
hsa-miR-1249-3p	27.528	40	27.789	29.198	27.772	28.536	26.518	27.117	29.143	24.051	27.101	24.288	25.324	26.882	40	27.142	26.503	25.783	25.367	29.155	23.886	33.779	27.576	24.225	28.573	25.416	26.974	23.997	32.717	31.44	27.743	25.062	35.255	40	27.117	24.958	23.981	24.542	23.478	23.517	29.75	27.172	26.921	25.101	33.267	23.729	27.508	22.826
hsa-miR-1250-5p	40	40	40	40	40	40	32.13	40	40	40	40	40	31.078	33.694	40	39.943	40	30.836	33.728	40	34.269	40	31.548	33.589	40	28.343	40	40	40	40	40	40	40	40	38.168	40	34.496	40	40	39.645	40	40	40	34.573	40	40	32.25	29.813
hsa-miR-1252-5p	40	40	40	40	40	40	40	40	30.988	22.789	40	22.462	23.469	40	36.288	40	40	35.769	40	40	23.8	32.805	40	24.515	40	38.579	40	22.788	37.394	40	40	24.56	40	37.319	40	23.257	23.216	25.644	24.008	24.216	40	40	40	23.362	40	23.591	40	23.052
hsa-miR-1253	33.857	40	37.774	40	40	40	31.206	34.431	40	40	27.981	40	35.526	34.748	38.771	33.294	30.344	35.972	31.358	40	31.612	40	40	30.942	31.978	30.04	35.581	40	38.15	40	32.582	34.148	31.068	34.47	30.881	32.456	30.051	28.55	33.5	29.193	35.43	31.242	33.282	32.419	40	40	33.953	30.744
hsa-miR-1254	30.888	25.735	26.968	40	27.244	31.582	26.024	30.33	26.036	27.34	25.942	35.983	39.529	28.981	28.337	26.883	24.82	27.054	29.536	28.747	28.374	35.223	38.293	31.063	30.4	25.144	40	30.139	28.828	27.971	28.572	21.77	31.377	29.16	25.251	32.392	30.532	27.342	26.894	27.756	24.591	28.603	30.258	26.907	40	28.18	40	27.291
hsa-miR-1255a	40	40	40	40	40	40	40	40	40	40	40	40	37.422	40	33.033	40	40	40	31.046	40	29.7	40	40	32.803	40	40	40	40	32.376	40	40	27.77	40	40	40	40	40	40	39.185	40	40	29.31	40	40	30.598	40	40	40
hsa-miR-1255b-5p	26.954	28.142	28.781	27.417	30.424	27.004	24.978	25.078	30.087	25.514	23.657	26.81	27.196	26.873	40	27.117	25.988	25.874	23.553	27.53	27.11	29.952	27.378	27.144	27.121	25.59	26.301	26.128	30.623	27.021	25.883	20.884	29.764	29.503	23.654	25.167	27.768	28.226	24.675	23.88	29.078	27.242	25.796	25.809	30.161	25.63	27.708	24.236
hsa-miR-1256	40	40	30.641	40	40	32.355	40	40	40	31.127	27.944	28.41	40	29.465	36.171	27.312	28.234	34.181	28.622	40	40	40	30.767	40	40	34.993	33.98	40	38.34	31.325	40	28.481	37.619	40	27.692	40	40	40	29.481	26.516	36.822	33.682	27.513	40	40	30.764	40	27.526
hsa-miR-1259	40	37.158	35.483	40	40	40	40	37.009	40	40	37.237	38.027	40	34.497	36.376	40	36.008	32.421	36.484	35.745	40	40	34.703	40	40	40	36.538	37.834	40	36.978	40	40	40	40	40	33.478	40	40	33.764	39.61	40	36.552	40	40	39.423	40	40	34.478
hsa-miR-125a-3p	26.219	30.048	28.537	26.313	30.136	23.78	26.592	25.349	25.814	21.171	25.034	19.984	29.792	24.165	36.402	25.321	25.339	25.336	26.452	26.039	25.82	25.815	33.454	26.27	25.584	22.066	25.838	24.007	27.033	26.045	25.288	25.261	32.569	27.548	20.881	25.851	24.911	27.374	25.636	24.494	30.881	24.318	24.255	25.967	22.848	22.162	26.388	28.132
hsa-miR-125a-5p	24.332	31.714	32.202	24.949	27.847	27.65	25.001	26.82	28.905	25.122	27.962	26.161	25.403	24.52	31.372	21.06	26.935	22.782	24.453	29.077	24.841	27.105	29.73	25.191	27.435	24.774	25.665	25.736	26.435	27.273	27.245	24.758	30.52	27.997	22.704	26.201	25.567	24.757	24.998	26.008	31.171	25.031	26.87	25.389	29.19	25.132	23.827	26.362
hsa-miR-125b-1-3p	40	38.338	40	40	39.305	40	29.292	40	40	32.676	32.13	31.253	40	40	40	40	40	31.495	40	40	40	32.901	40	40	31.003	40	40	40	40	40	33.441	30.754	40	38.185	31.947	40	40	40	28.351	31.31	40	33.187	40	40	40	40	40	30.865
hsa-miR-125b-2-3p	27.325	40	40	40	30.291	30.642	31.077	29.219	34.629	35.155	33.683	31.295	31.919	31.083	40	32.461	30.47	29.503	26.286	28.9	31.735	30.209	35.772	29.935	32.06	30.131	28.603	30.929	40	30.931	29.965	29.558	40	40	32.959	30.517	31.2	28.825	29.58	32.572	40	29.755	29.609	32.677	40	29.809	34.709	31.365
hsa-miR-125b-5p	19.383	31.699	25.976	21.47	23.287	21.617	21.056	22.648	28.37	20.874	22.659	19.959	18.7	21.01	26.418	23.021	21.635	22.755	18.336	22.173	19.89	26.283	20.939	19.933	20.886	22.388	18.849	19.799	23.295	24.266	22.316	14.474	40	22.773	21.605	19.705	19.373	21.855	19.414	20.437	29.426	25.821	22.105	18.679	26.469	19.307	19.832	22.444
hsa-miR-1260a	26.586	33.031	27.545	27.492	29.187	26.774	25.539	25.038	32.57	24.546	22.744	26.442	25.665	25.599	28.321	26.044	26.571	25.526	23.809	29.727	27.204	35.454	25.318	26.491	27.362	24.273	25.859	25.734	31.908	25.622	25.432	27.318	26.155	34.33	22.478	24.558	26.351	26.153	21.709	22.622	30.108	25.96	25.574	24.855	34.125	26.018	27.524	23.161
hsa-miR-1262	32.58	37.869	33.694	35.259	32.101	33.425	28.459	32.982	37.056	29.723	28.55	30.673	33.284	32.497	30.719	28.313	31.286	31.404	30.819	35.462	31.249	40	34.63	34.928	30.544	30.087	33.628	32	29.931	31.58	32.568	32.906	29.989	37.406	32.26	31.977	34.157	32.675	30.577	27.851	30.016	27.92	31.199	31.748	40	30.294	34.885	32.523
hsa-miR-126-3p	16.553	23.374	20.681	18.051	20.58	18.769	16.834	18.793	23.908	17.06	18.647	17.896	17.108	16.662	22.162	18.494	17.417	19.219	16.368	20.087	16.281	21.674	19.682	16.695	18.171	18.088	16.363	16.917	19.561	19.152	19.689	10.466	23.593	20.187	17.927	17.653	16.598	18.992	16.807	17.659	22.683	20.338	18.605	17.235	23.043	16.658	16.95	18.853
hsa-miR-1265	40	40	40	40	40	40	40	40	40	40	28.475	40	40	40	40	40	40	40	40	40	40	40	40	35.225	40	40	40	40	40	40	40	40	40	40	40	40	32.727	40	40	40	40	40	40	40	40	40	40	40
hsa-miR-126-5p	19.694	26.704	22.973	22.634	23.228	23.458	19.227	21.401	29.123	19.02	19.751	19.428	19.525	19.463	26.123	21.087	19.107	19.678	17.281	23.637	17.471	30.134	20.969	19.229	20.489	20.565	18.424	19.02	32.15	21.224	22.171	14.803	25.312	31.479	19.885	18.429	19.392	20.103	18.229	19.88	27.412	20.888	19.696	19.453	32.288	18.181	22.537	20.148
hsa-miR-1267	28.548	40	28.716	31.748	35.531	29.727	27.853	30.63	40	26.526	25.457	28.151	27.672	28.778	38.473	26.814	31.611	27.269	26.626	39.885	40	40	33.074	31.294	28.886	25.648	29.931	29.223	28.463	40	27.936	31.719	28.071	29.862	26.644	29.281	27.985	27.526	26.688	25.882	29.81	26.834	28.169	26.416	40	26.526	40	27.184
hsa-miR-1269a	40	40	40	40	40	40	40	40	40	40	24.611	40	30.902	40	38.573	36.935	40	40	40	40	40	40	39.083	40	40	35.795	40	40	40	40	40	40	40	40	25.151	40	40	40	40	40	40	40	40	38.206	40	40	40	36.072
hsa-miR-1270	40	40	38.153	27.995	40	27.378	28.658	27.332	29.592	28.754	27.214	28.484	30.034	29.104	30.964	37.267	30.339	26.587	26.97	32.957	40	30.292	40	28.825	40	27.13	28.993	31.673	39.935	40	31.302	23.119	31.215	31.659	29.178	29.483	29.212	29.038	28.774	38.895	31.104	32.001	33.284	30.502	31.784	37.181	31.117	31.962
hsa-miR-1271-5p	25.069	24.414	26.165	25.939	26.782	25.812	24.047	23.805	29.4	31.423	26.083	32.377	34.757	25.434	32.294	26.663	26.25	24.416	26.628	26.623	28.977	30.46	28.116	31.581	26.826	25.425	25.107	33.784	26.899	36.61	26.702	23.553	40	40	28.291	34.524	33.737	25.367	34.415	30.842	27.053	26.47	28.262	35.408	26.441	37.652	26.238	35.61
hsa-miR-127-3p	21.111	29.521	25.379	26.014	24.931	25.1	21.581	24.463	30.731	22.363	26.896	23.765	22.184	22.471	25.709	25	22.617	22.905	21.627	25.196	20.383	28.941	23.035	21.062	24.518	21.805	22.361	20.667	23.869	23.762	28.346	21.909	40	24.701	22.563	22.685	20.983	25.246	21.606	22.301	40	24.693	21.892	22.374	26.583	22.882	22.592	23.138
hsa-miR-1274A	23.376	27.286	24.283	25.127	24.971	24.336	23.004	24.003	27.445	23.209	22.472	23.629	24.518	23.256	26.359	23.977	23.878	22.862	21	26.277	23.354	28.702	24.3	23.98	24.081	22.726	23.622	23.036	25.863	24.295	22.472	21.413	26.171	29.231	22.98	23.87	22.362	22.164	19.001	21.181	23.407	23.37	23.542	22.955	29.932	23.065	24.457	22.625
hsa-miR-1274B	18.131	24.263	21.931	21.716	21.006	21.52	18.72	20.835	24.607	18.674	17.786	19.931	19.655	19.821	24.965	20.786	20.1	18.573	15.875	21.911	18.599	26.33	19.479	21.286	19.588	19.652	20.049	18.761	25.646	19.979	19.15	19.476	23.454	26.537	18.517	18.936	18.953	18.007	16.557	17.659	24.046	19.477	18.954	18.739	28.222	18.997	21.52	18.535
hsa-miR-1275	23.63	32.644	24.873	25.72	25.146	25.243	22.317	22.698	30.711	21.788	18.952	23.651	22.663	23.703	31.664	24.247	22.706	22.79	21.135	26.062	24.516	33.888	25.775	24.678	23.864	23.058	22.674	22.615	32.766	23.534	22.406	25.82	25.533	27.669	19.28	24.293	24.375	24.062	21.828	19.711	25.893	24.615	21.717	22.427	33.351	22.425	25.19	19.151
hsa-miR-1276	35.085	40	28.909	37.537	37.076	36.79	27.639	26.787	34.164	28.001	25.397	29.981	30.013	27.607	27.936	27.49	31.661	26.43	26.897	39.983	34.949	40	27.484	33.538	30.284	27.62	31.284	27.399	33.199	33.439	30.441	25.272	27.593	33.668	24.321	30.353	32.011	32.466	26.378	25.013	31.539	27.482	29.783	27.496	40	28.976	33.738	27.355
hsa-miR-1282	40	40	40	40	40	40	40	28.134	35.05	40	30.027	38.407	37.292	40	40	37.456	40	28.361	40	40	40	30.806	40	39.979	40	31.782	38.603	38.882	37.25	34.212	40	40	40	34.926	28.743	40	38.178	40	40	31.842	40	37.843	29.633	40	40	31.263	40	37.691
hsa-miR-1283	40	36.051	40	40	40	40	38.014	40	40	40	31.795	40	40	40	40	40	40	40	40	40	40	40	40	40	40	36.205	40	28.382	40	40	33.367	40	40	40	40	40	40	40	40	34.807	40	40	40	36.757	40	40	39.788	40
hsa-miR-128-3p	23.633	27.826	25.813	24.664	26.039	24.044	23.568	24.457	27.961	23.788	22.564	24.705	25.554	23.218	27.167	24.214	23.511	23.35	22.033	24.915	22.373	26.242	26.294	22.728	24.109	23.472	23.143	23.026	24.976	27.224	24.856	18.2	29.443	27.201	23.427	22.955	23.833	23.763	23.023	23.984	40	25.466	24.329	24.295	25.799	23.059	25.718	25.379
hsa-miR-1284	40	40	40	29.087	40	40	40	40	40	40	40	40	40	28.689	40	40	40	40	40	40	40	40	40	40	40	30.799	40	40	40	40	40	40	40	40	40	40	40	40	31.704	40	40	40	40	40	40	40	30.569	29.525
hsa-miR-1285-3p	27.843	28.314	28.784	27.903	27.04	25.619	27.229	24.727	33.196	26.907	24.265	29.956	27.381	27.252	34.948	28.681	27.653	27.701	25.745	29.331	28.605	32.381	29.356	27.943	28.563	26.62	27.23	27.183	30.095	26.874	26.969	22.635	28.387	28.85	24.08	26.597	28.335	28.972	26.02	24.638	31.437	27.881	26.869	26.751	40	27.114	29.84	24.693
hsa-miR-1286	40	40	40	40	40	36.658	40	40	30.741	29.568	38.906	28.902	29.191	40	29.276	36.363	40	40	40	40	26.852	40	40	29.037	40	40	40	31.604	40	40	40	23.748	30.783	40	40	27.23	27.19	40	27.679	26.515	39.761	40	40	33.898	34.001	28.952	40	23.953
hsa-miR-1288-3p	21.33	28.851	21.714	38.969	40	40	20.088	30.582	40	40	40	34.887	40	33.831	40	40	36.006	40	40	36.483	34.307	40	29.423	40	40	28.924	27.016	40	40	30.902	40	40	40	40	40	40	40	40	40	40	33.657	30.63	30.75	36.841	29.488	37.336	40	40
hsa-miR-1290	23.622	29.136	28.32	26.425	26.483	29.031	24.486	25.05	29.918	25.049	23.606	25.325	25.976	25.145	28.02	24.157	25.172	23.326	22.333	26.688	25.103	35.268	26.093	25.404	24.484	24.685	24.718	25.336	28.066	24.148	25.488	25.678	26.413	30.539	25.142	25.849	25.016	25.675	24.544	24.529	24.531	24.528	26.108	25.435	30.108	24.501	27.61	23.861
hsa-miR-1291	24.034	28.781	26.943	26.121	40	28.366	37.562	25.71	33.015	28.253	24.269	27.047	23.612	25.104	25.672	23.754	24.704	28.666	21.231	25.178	26.105	32.901	29.171	24.241	24.664	24.121	24.026	24.36	40	25.559	23.29	24.87	24.5	40	24.613	40	26.976	21.845	26.683	23.97	34.946	31.214	40	23.935	30.499	25.588	26.584	40
hsa-miR-129-1-3p	40	40	40	40	40	40	40	40	40	40	40	40	40	40	40	40	40	28.575	29.895	40	40	40	40	29.68	40	40	40	40	40	40	40	28.159	40	40	40	28.692	28.027	40	40	40	40	40	40	40	40	40	40	40
hsa-miR-129-2-3p	25.069	31.4	28.984	27.968	29.61	33.69	40	27.395	34.342	29.349	26.975	21.65	28.389	26.068	40	23.579	40	40	40	26.372	26.643	26.106	40	25.197	25.715	27.972	40	27.346	28.429	40	39.679	27.771	29.855	30.334	32.375	25.493	37.407	29.464	33.952	40	31.825	25.833	35.698	40	28.171	28.601	36.374	25.015
hsa-miR-1292-5p	40	40	40	40	40	40	38.133	40	40	40	38.042	40	40	40	40	31.83	40	40	36.667	40	39.645	40	40	40	40	40	29.49	40	40	40	40	24.641	40	40	40	40	32.981	40	40	40	40	40	39.639	40	40	40	40	40
hsa-miR-1293	40	40	40	40	40	40	40	40	40	40	30.839	40	40	40	40	40	40	40	40	40	40	40	40	40	40	40	40	30.562	40	40	40	40	40	40	40	40	40	40	30.83	40	40	28.805	40	40	40	40	40	40
hsa-miR-1294	40	40	40	40	40	35.686	40	40	40	40	40	29.399	40	40	40	38.934	31.812	30.573	40	31.793	40	40	40	40	40	40	39.098	40	40	27.874	40	28.366	40	40	35.045	40	32.62	40	40	39.318	40	31.811	40	29.598	40	40	40	29.746
hsa-miR-129-5p	25.627	22.077	33.51	23.791	22.143	31.057	25.673	31.817	31.498	40	27.597	40	40	40	40	40	26.168	40	40	40	27.476	40	29.634	40	40	40	40	40	40	35.677	33.653	40	40	40	40	40	33.903	29.915	40	28.94	31.248	40	40	29.982	40	28.401	40	40
hsa-miR-1296-5p	34.489	40	40	40	40	29.826	27.575	30.835	40	27.16	27.761	28.003	29.797	26.622	40	31.315	29.225	29.171	28.217	38.47	25.928	40	29.288	28.359	33.436	26.603	26.91	29.058	40	40	30.132	27.907	36.961	30.317	26.158	27.615	31.733	27.673	26.399	28.89	40	28.344	30.137	30.905	40	28.164	30.613	29.46
hsa-miR-1298-5p	27.427	30.014	25.195	26.25	24.823	26.309	27.682	25.605	40	40	40	40	40	23.755	23.756	23.314	23.462	23.151	22.29	25.109	40	37.639	23.289	40	23.496	23.906	22.602	35.454	24.379	22.53	23.681	40	23.694	40	22.856	34.256	36.576	23.195	40	40	24.129	23.197	23.244	40	31.44	40	23.525	38.737
hsa-miR-1300	29.6	39.261	40	27.477	38.315	31.03	32.547	30.61	40	38.228	27.124	27.695	29.839	27.986	31.806	30.865	29.381	30.762	27.277	31.423	29.251	40	40	28.764	28.479	40	27.352	28.616	33.289	40	32.565	28.889	40	30.704	27.79	30.354	28.822	34.285	27.384	26.456	38.379	28.743	30.338	31.581	29.872	38.25	31.03	29.199
hsa-miR-1301-3p	40	40	26.527	29.159	40	40	36.089	40	27.964	38.76	40	29.641	39.684	40	40	27.856	26.61	40	38.874	38.597	26.829	39.628	40	27.618	28.817	25.297	27.611	31.902	38.56	40	40	28.623	40	37.405	40	31.265	27.728	25.53	26.921	29.785	29.609	36.801	40	31.739	26.548	36.672	29.631	40
hsa-miR-1303	25.475	40	35.8	31.628	40	27.285	25.554	25.018	33.04	26.715	23.733	30.353	27.865	27.914	40	27.145	26.058	26.013	24.433	30.594	31.572	33.194	28.738	26.527	27.785	27.288	26.86	27.199	40	27.364	28.085	29.918	29.815	33.694	23.488	27.065	28.424	30.121	25.533	23.464	40	27.704	25.502	27.259	31.553	26.766	28.163	24.565
hsa-miR-1305	29.041	33.754	31.546	29.643	29.871	31.752	29.032	27.257	35.359	23.328	24.983	23.832	25.896	26.966	20.697	22.017	29.703	23.001	26.58	29.501	28.478	38.928	28.934	29.642	26.218	25.174	26.115	28.17	25.416	28.702	25.66	28.646	22.668	34.225	29.034	27.46	29.548	29.375	25.481	26.193	19.656	21.185	27.126	25.493	35.496	25.021	30.231	26.934
hsa-miR-130a-3p	19.351	26.9	23.89	20.752	22.51	21.098	19.317	20.672	26.191	19.882	20.29	17.939	19.559	19.134	24.869	22.255	18.376	21.655	17.262	21.626	17.225	24.888	22.092	18.647	20.255	21.303	18.918	18.686	20.72	20.157	21.672	12.637	26.466	21.904	18.78	18.116	18.639	21.797	18.029	19.453	31.091	22.805	19.601	18.916	25.133	17.583	20.466	19.671
hsa-miR-130b-3p	20.025	28.517	25.771	21.623	24.731	21.447	20.817	22.023	27.648	21.073	20.151	22.218	20.621	20.419	25.469	22.312	20.501	22.052	18.598	22.97	19.402	25.85	22.67	20.578	20.973	21.605	19.55	20.462	22.98	20.504	21.655	14.481	28.768	23.413	20.275	19.897	20.533	21.622	19.801	20.277	27.496	23.926	20.54	19.56	27.125	19.533	21.215	20.884
hsa-miR-130b-5p	29.317	39.952	36.783	29.753	37.515	37.628	27.235	40	40	40	37.439	40	40	29.9	40	31.566	30.387	28.496	29.65	40	26.387	40	40	29.908	40	40	28.675	30.319	40	40	33.179	26.721	40	40	32.165	38.782	28.688	31.655	28.416	29.466	40	40	29.452	38.473	40	29.51	34.978	37.459
hsa-miR-132-3p	18.559	27.756	23.286	21.075	22.479	20.825	19.971	21.186	26.684	20.673	19.651	21.752	19.595	19.834	24.947	21.88	19.789	21.211	17.716	22.364	19.303	24.726	21.265	18.978	19.755	20.411	19.471	18.837	23.688	22.253	21.251	14.053	40	23.461	20.491	18.841	19.754	20.916	19.72	19.192	24.721	21.736	20.895	19.946	29.229	19.118	20.495	21.033
hsa-miR-1324	40	40	40	40	40	40	29.657	40	40	40	33.325	40	40	40	38.533	40	40	40	32.272	40	40	40	40	40	35.45	40	40	40	32.124	40	40	40	40	40	32.612	40	40	40	40	30.773	40	39.977	32.645	40	40	40	40	40
hsa-miR-132-5p	30.611	40	40	40	40	40	40	40	40	40	29.45	40	40	40	40	40	40	40	40	40	40	40	40	40	40	30.265	40	40	40	40	40	40	40	35.64	33.771	40	40	40	40	40	40	40	40	30.909	40	40	40	28.535
hsa-miR-133a-3p	23.849	31.588	29.346	23.639	25.849	23.755	22.367	25.714	40	22.671	25.058	21.699	22.723	22.002	27.373	24.783	24.152	24.285	23.784	26.71	23.826	27.058	26.431	22.694	23.917	24.904	21.977	24.34	26.725	29.505	25.862	23.446	27.187	25.446	21.951	22.637	23.086	25.675	22.451	22.6	27.881	26.207	25.389	22.301	33.022	22.606	24.237	26.163
hsa-miR-133b	25.653	32.321	34.914	25.826	25.818	27.785	24.967	26.158	29.457	24.914	26.123	20.924	27.453	24.986	32.19	23.188	24.725	25.957	24.735	28.18	24.942	23.486	27.927	22.88	25.898	26.288	24.955	26.826	27.539	27.207	26.954	24.578	40	24.65	23.004	25.536	24.056	27.351	25.291	26.719	36.105	23.543	23.946	25.57	40	23.175	25.475	28.232
hsa-miR-134-5p	23.75	20.338	23.11	27.285	24.318	23.509	22.348	24.273	24.577	23.796	26.273	26.164	26.454	22.383	29.468	22.276	23.089	21.282	23.591	24.787	22.414	22.554	27.57	23.395	23.763	20.781	21.7	24.172	24.619	24.268	29.547	25.043	28.335	24.859	25.515	24.059	23.493	23.482	24.223	25.356	28.117	23.431	25.408	26.045	24.68	25.14	25.5	24.662
hsa-miR-135a-5p	27.088	40	32.345	33.139	40	32.297	26.234	30.268	40	40	32.077	27.857	31.312	26.728	40	40	35.601	40	26.365	40	26.029	40	35.383	28.246	30.208	30.866	24.824	26.498	40	26.6	38.288	20.081	40	28.834	27.743	27.001	25.084	40	26.824	24.824	40	36.609	28.296	25.939	40	26.476	40	33.545
hsa-miR-135b-3p	40	40	40	40	34.039	35.233	40	33.657	40	40	26.325	40	40	30.685	40	40	40	24.643	30.714	40	31.118	40	40	40	40	30.643	40	32.602	40	30.637	40	40	31.845	40	25.944	40	28.475	40	27.255	26.654	40	32.368	29.111	26.696	40	40	40	26.941
hsa-miR-135b-5p	28.969	40	38.259	40	28.29	38.512	34.492	40	40	34.613	33.523	36.299	34.339	26.672	36.754	38.006	35.652	38.465	28.09	38.676	37.192	40	36.075	36.481	38.583	36.906	29.441	27.815	40	40	31.658	27.112	40	30.52	28.724	32.604	28.651	40	29.182	35.988	39.611	33.693	33.553	33.858	37.222	28.987	37.917	40
hsa-miR-136-3p	28.398	40	28.751	40	29.094	29.778	28.595	31.458	40	27.535	30.889	28.313	31.621	29.135	40	27.668	28.741	25.653	27.83	27.838	26.411	33.164	29.484	27.517	30.657	27.532	29.133	26.935	35.542	29.492	32.838	29.283	35.278	40	30.362	28.648	27.559	28.373	28.339	28.024	40	28.621	28.931	29.679	40	28.841	30.831	29.596
hsa-miR-136-5p	32.422	36.695	30.976	30.554	35.595	30.865	29.265	36.229	38.475	33.218	32.975	31.365	30.708	40	35.454	29.043	40	40	31.736	30.833	33.573	37.691	32.582	30.547	30.506	28.664	31.186	40	34.487	31.497	40	40	33.822	31.894	31.242	40	34.988	33.697	40	37.656	29.509	29.305	40	33.695	30.523	31.506	32.85	32.857
hsa-miR-137	40	35.983	33.622	33.96	35.994	35.647	40	40	35.972	40	37.728	40	40	31.897	40	35.829	36.608	36.953	32.933	40	36.877	32.108	40	38.473	33.721	35.928	33.089	40	30.696	40	40	38.074	38.64	31.236	33.49	32.809	39.234	40	25.474	36.371	40	32.157	36.786	32.497	33.528	31.552	35.135	35.449
hsa-miR-138-2-3p	30.669	36.802	31.582	33.422	29.768	29.621	29.68	29.596	40	30.961	30.425	35.264	33.187	29.972	33.575	34.665	28.442	28.927	28.956	32.207	29.157	32.952	32.712	33.51	31.588	31.397	32.882	30.031	40	29.994	31.966	30.893	40	35.444	31.108	30.815	31.474	30.446	30.781	29.691	38.207	34.427	28.94	30.42	40	30.344	38.227	30.748
hsa-miR-138-5p	38.681	30.198	27.298	36.011	31.254	26.999	26.419	27.18	36.871	34.179	29.347	24.775	28.672	28.976	34.523	29.129	25.847	27.568	24.307	29.722	25.353	37.783	27.246	25.532	25.96	30.993	26.884	26.651	28.799	32.671	27.812	23.542	40	30.89	25.273	27.928	24.412	30.047	22.337	25.308	36.5	29.029	40	25.422	31.888	24.76	28.235	30.18
hsa-miR-139-3p	22.293	26.609	24.415	22.869	25.24	21.49	21.642	22.774	26.599	24.225	22.546	22.57	21.371	22.122	26.542	22.682	21.167	21.962	22.232	22.853	21.651	24.513	26.145	21.471	22.879	21.922	20.66	22.006	21.347	29.469	25.531	23.437	26.635	24.297	22.171	22.035	21.492	20.694	22.181	23.099	25.373	22.987	23.205	22.4	29.406	22.048	24.581	24.136
hsa-miR-139-5p	19.157	26.298	23.843	20.462	22.414	20.68	19.615	21.363	26.411	20.96	20.807	20.638	19.521	20.153	25.274	21.517	20.238	22.05	18.694	22.694	19.866	25.026	22.448	19.362	20.163	20.92	19.236	20.387	22.337	21.872	22.285	19.735	28.416	23.987	19.95	20.329	20.6	21.192	19.923	20.453	25.554	22.556	21.641	20.251	28.372	19.968	20.808	21.044
hsa-miR-1-3p	27.36	32.258	40	40	28.297	32.697	26.425	40	34.563	30.121	40	23.806	28.885	26.574	31.767	32.786	40	31.723	29.477	34.829	27.738	32.244	28.569	26.646	28.691	40	26.603	29.458	31.602	31.847	40	25.317	40	30.373	29.303	27.476	27.405	29.805	28.28	27.484	40	37.091	34.354	29.107	40	40	30.052	31.867
hsa-miR-140	19.417	25.685	22.63	22.227	23.919	19.951	19.865	21.924	24.68	21.338	19.282	21.919	23.16	21.328	25.856	20.73	21.218	20.05	19.661	22.432	21.928	22.729	24.892	20.174	21.07	19.692	21.403	20.375	23.775	24.284	22.402	15.953	28.266	23.144	20.538	21.113	21.185	22.39	21.332	20.191	25.103	21.462	23.255	22.533	26.219	21.015	23.676	23.92
hsa-miR-140-3p	25.909	31.713	29.908	27.662	28.757	27.53	26.192	26.958	32.274	27.792	26.41	27.685	26.363	25.635	32.595	26.665	26.179	26.473	23.279	27.712	25.982	28.883	29.115	26.217	27.338	25.823	25.355	25.685	30.451	28.504	28.399	18.052	32.718	30.751	26.094	24.137	25.906	27.903	26.096	25.983	29.767	26.192	26.686	25.995	32.758	25.384	27.527	28.498
hsa-miR-141	25.346	28.456	32.901	26.483	27.23	27.929	26.363	27.605	31.56	26.623	26.515	25.841	27.327	27.033	30.004	28.511	25.6	33.046	24.491	28.826	27.692	29.664	28.105	24.014	26.22	26.15	24.898	25.293	27.876	28.019	28.44	21.337	40	26.959	23.954	25.881	24.232	28.494	24.861	22.037	31.261	28.202	26.044	28.856	30.66	25.969	25.106	26.774
hsa-miR-141-5p	33.39	40	40	40	38.196	40	40	34.015	40	27.674	27.914	28.086	27.565	28.897	28.601	26.638	32.589	28.383	32.689	34.897	31.652	40	31.681	35.361	30.764	25.831	29.717	30.966	29.791	30.989	30.347	31.632	29.123	33.862	30.55	30.24	30.027	33.958	29.987	30.774	28.691	25.918	29.463	28.893	40	28.484	29.848	28.783
hsa-miR-142-3p	16.397	23.087	19.545	17.913	20.483	18.402	17.074	18.756	24.254	17.986	18.753	17.7	18.295	17.859	22.641	19.755	17.586	19.7	17.073	21.755	18.222	23.403	19.745	16.78	18.505	19.133	17.696	17.098	19.837	18.875	20.275	12.627	24.291	20.94	18.013	19.162	17.285	20.613	17.425	17.398	24.964	20.958	18.854	18.291	24.909	16.041	18.795	18.546
hsa-miR-142-5p	22.683	24.692	24.036	22.613	24.881	22.483	22.709	23.214	23.81	23.428	22.13	24.343	24.989	23.216	28.075	24.89	23.235	22.244	22.286	24.296	22.3	23.37	26.428	22.198	23.282	23.848	23.18	22.09	25.262	25.464	24.437	17.292	40	24.7	22.672	23.815	23.152	25.187	22.783	22.969	28.96	23.958	24.007	24.419	25.241	21.808	24.495	25.284
hsa-miR-143	20.606	26.371	24.141	21.046	24.387	20.774	20.252	21.178	26.008	21.945	18.739	19.986	21.98	20.889	25.712	22.818	20.893	21.625	18.846	21.517	21.529	23.229	23.243	19.614	20.749	21.51	21.074	19.97	23.596	26.658	21.672	17.734	38.236	23.251	20.856	20.211	20.352	23.97	20.883	19.426	29.358	21.995	22.051	21.553	26.598	20.54	21.347	22.72
hsa-miR-143-5p	40	40	40	40	40	40	40	40	39.402	40	40	40	40	40	40	40	40	38.707	40	38.119	39.118	34.554	40	40	40	40	40	40	38.895	40	40	29.006	40	40	40	40	40	40	40	40	40	40	40	40	34.589	40	40	40
hsa-miR-144-3p	25.101	27.877	30.366	28.207	28.556	26.863	25.285	37.055	30.51	24.636	37.215	25.143	27.109	23.311	29.495	26.363	26.623	23.876	22.221	25.967	30.258	29.29	24.677	24.566	26.815	26.158	22.661	23.786	37.303	36.049	27.388	18.655	26.527	31.367	25.045	22.032	25.255	37.863	25.306	24.885	26.231	25.79	23.221	33.374	31.212	24.306	26.348	40
hsa-miR-144-5p	24.674	30.684	27.203	26.407	26.77	27.165	24.605	25.674	31.417	23.442	25.238	24.301	24.941	24.039	31.067	25.336	24.512	24.585	22.562	27.872	25.131	31.602	25.281	25.368	25.433	24.42	23.146	22.77	31.297	24.148	26.508	16.035	30.411	32.13	24.489	23.036	24.221	24.434	24.737	22.497	29.288	25.69	23.085	24.607	31.945	22.831	25.919	24.813
hsa-miR-145	20.369	19.534	21.538	20.207	21.002	19.843	19.821	20.037	19.291	20.305	18.964	18.406	20.209	18.429	23.567	18.658	19.741	18.875	20.34	19.423	18.906	18.483	21.735	18.298	20.985	18.984	19.646	18.106	20.401	22.372	19.658	15.876	26.18	20.193	20.625	19.615	19.314	18.454	19.309	19.28	24.846	20.669	21.674	21.969	17.527	19.264	20.833	20.69
hsa-miR-145-3p	26.468	30.354	31.352	28.974	28.848	28.179	27.843	27.176	29.283	27.959	26.973	26.802	28.064	27.263	40	27.409	27.763	25.977	25.456	27.809	27.355	29.914	29.681	27.939	28.049	26.517	26.889	27.352	32.416	29.644	27.868	26.874	36.152	31.128	28.227	26.782	27.3	28.827	27.988	26.385	40	27.333	27.891	28.128	31.232	27.538	28.307	29.435
hsa-miR-146a	16.734	21.898	20.433	17.87	19.845	17.944	16.689	18.447	23.359	17.511	17.987	18.409	17.214	16.971	21.963	18.009	16.934	17.541	16.941	20.376	15.979	20.789	19.945	16.465	17.662	16.977	16.238	17.267	19.089	19.763	19.381	15.834	22.52	20.075	17.77	18.095	17.124	17.612	16.287	18.172	20.725	18.38	18.623	17.695	23.202	16.51	18.586	18.181
hsa-miR-146b	19.222	25.447	22.012	19.26	23.151	20.107	19.636	20.822	25.8	21.22	20.597	21.828	21.069	20.667	26.66	21.269	20.209	20.905	19.807	23.711	19.669	24.254	23.709	19.135	19.541	20.07	19.97	19.878	23.519	22.533	23.164	14.486	25.788	23.99	20.932	20.975	19.707	22.294	20.346	20.963	21.96	21.905	22.02	21.095	27.183	20.378	22.336	21.919
hsa-miR-146b-3p	24.386	40	26.646	25.252	27.191	30.471	25.059	40	27.73	40	40	24.807	25.112	25.371	40	40	40	26.144	25.271	35.071	25.333	26.742	24.85	23.796	40	26.905	26.551	25.782	33.318	40	25.514	21.052	40	40	40	25.404	27.545	26.289	27.857	25.918	40	25.376	35.339	25.42	32.464	24.311	40	25.78
hsa-miR-147a	28.203	36.905	32.701	33.652	29.967	31.938	32.13	33.257	40	34.269	30.064	34.969	30.346	37.713	35.244	33.184	23.885	38.168	30.751	36.913	34.619	40	36.731	31.684	30.11	36.43	40	34.04	40	33.967	35.83	26.427	40	32.36	40	29.274	29.146	34.857	30.074	27.882	40	40	32.79	30.908	40	28.942	36.058	26.536
hsa-miR-147b	33.846	33.604	29.296	36.455	31.29	34.599	29.1	31.763	35.391	40	25.532	40	33.993	26.667	31.57	31.683	27.555	27.384	31.64	34.231	40	26.958	31.163	40	32.994	29.163	35.799	27.287	31.648	40	40	40	35.123	37.228	33.376	40	33.135	31.268	29.129	28.874	40	36.956	31.82	29.477	37.96	40	33.653	30.855
hsa-miR-148a-3p	20.933	32.891	28.33	24.476	26.107	22.844	21.928	23.557	31.007	22.953	21.25	23.854	22.414	22.902	27.969	25.374	22.763	23.933	19.459	24.165	21.905	27.464	24.333	21.671	22.526	22.976	21.865	21.84	25.907	24.844	22.378	18.594	29.246	25.408	20.211	21.793	21.936	24.512	21.541	21.871	30.388	24.115	22.412	20.659	31.773	21.255	22.984	23.105
hsa-miR-148a-5p	28.204	35.105	30.817	29.282	40	32.236	30.444	29.208	33.075	40	30.138	31.822	40	33.835	33.244	40	31.601	28.778	28.078	32.855	29.877	31.944	30.128	30.606	30.375	29.868	29.699	30.003	40	37.802	32.787	29.811	40	40	28.53	31.394	40	38.61	29.749	29.451	40	40	38.106	36.661	40	39.636	40	29.369
hsa-miR-148b-3p	21.31	30.719	25.533	23.82	25.257	24.393	22.739	24.977	32.697	23.099	23.581	21.049	22.195	22.564	40	23.754	23.403	23.862	20.867	26.612	21.598	25.079	24.088	22.231	24.003	23.531	21.743	22.318	25.971	25.203	23.876	17.285	28.639	25.971	20.621	21.864	22.759	25.446	21.522	21.593	38.67	24.811	22.941	22.46	29.224	21.94	22.98	23.448
hsa-miR-148b-5p	28.421	40	40	30.916	40	32.556	26.787	30.63	40	28.611	32.567	29.881	27.96	27.857	40	27.367	28.707	27.353	26.481	31.974	28.548	40	40	28.722	30.983	31.43	27.551	26.983	40	31.275	30.366	21.267	40	36.166	27.903	28.176	29.943	27.283	26.078	26.888	34.115	33.893	26.953	29.131	36.087	27.443	34.982	28.373
hsa-miR-149-3p	40	40	40	40	40	40	40	40	40	40	33.091	40	40	40	40	32.786	40	31.722	40	40	40	40	40	40	40	40	35.471	30.175	40	40	32.38	30.519	40	37.506	40	40	40	40	40	40	38.987	40	40	40	40	40	40	40
hsa-miR-149-5p	40	40	32.041	28.754	25.559	25.17	35.748	35.928	35.769	40	25.304	29.568	33.745	23.316	40	23.737	25.87	25.825	35.097	31.971	28.001	40	26.315	36.574	29.802	25.717	20.882	24.131	40	35.037	34.133	25.843	30.432	40	23.414	27.139	33.513	31.279	40	30.766	38.926	22.583	25.192	27.611	40	25.601	40	25.338
hsa-miR-150-5p	16.985	23.757	22.065	15.824	19.763	19.712	18.438	18.573	22.634	17.256	18.922	18.281	15.014	17.86	21.262	17.898	17.635	17.134	15.487	19.365	18.026	22.354	19.236	17.042	15.266	16.286	16.412	15.213	18.755	18.925	19.437	13.898	21.319	19.283	18.059	17.721	15.751	16.975	17.014	16.377	16.559	17.776	17.366	15.929	25.346	16.224	17.903	17.91
hsa-miR-151a-5p	23.424	22.459	25.623	23.546	24.679	24.409	22.905	22.566	23.666	23.681	25.038	23.628	24.041	23.235	27.137	22.405	22.844	21.994	23.027	24.938	21.188	22.564	25.021	22.919	24.934	22.066	22.261	23.591	22.735	25.1	25.843	16.549	29.974	24.195	24.394	24.219	23.936	22.651	22.418	25.291	25.652	23.472	23.856	24.087	21.862	23.277	24.299	24.378
hsa-miR-152-3p	21.366	26.294	27.902	23.666	25.414	24.331	22.384	24.611	29.118	23.289	24.138	24.273	21.567	22.36	27.594	24.214	22.953	23.016	20.874	24.98	20.967	26.175	24.767	22.077	23.743	22.305	21.85	22.838	24.34	25.099	24.72	17.991	29.376	25.183	22.594	22.279	22.622	24.087	22.079	22.358	29.471	23.973	23.392	21.259	29.334	21.791	23.644	22.674
hsa-miR-153-3p	26.522	40	34.545	40	35.276	35.258	40	40	40	40	40	26.295	37.233	30.251	40	40	40	40	40	40	27.228	30.856	34.491	31.327	34.393	34.135	23.073	25.21	27.226	31.611	38.965	29.984	40	40	24.63	37.323	31.986	32.459	30.431	40	40	40	40	36.474	40	40	40	40
hsa-miR-154-3p	36.911	31.311	40	40	27.994	34.28	31.487	40	40	27.827	40	40	40	26.387	40	30.432	40	27.176	40	40	28.061	40	40	27.3	31.106	27.124	25.751	27.151	40	40	40	34.692	40	40	40	40	33.754	40	29.303	40	40	36.514	40	40	40	40	40	27.963
hsa-miR-154-5p	31.044	30.418	30.235	29.703	24.112	25.504	23.419	26.123	33.218	23.418	31.295	24.444	29.5	23.246	40	22.905	29.165	25.83	27.958	24.319	23.37	27.711	28.229	26.362	29.419	27.444	22.051	24.019	25.782	31.807	33.569	26.626	33.143	25.849	39.111	22.656	23.036	30.375	23.656	32.422	27.231	24.475	34.719	22.282	26.083	25.954	26.307	30.482
hsa-miR-155-5p	22.873	23.439	23.091	23.575	24.994	23.206	23.562	24.15	22.652	24.757	24.427	24.376	25.827	24.337	28.624	22.236	23.485	22.99	24.573	26.188	24.323	22.917	27.95	23.761	23.367	22.043	24.639	24.169	25.08	25.767	25.512	20.463	25.711	25.58	25.833	25.471	24.423	22.807	24.661	25.628	21.604	22.973	26.307	26.106	24.329	24.459	25.989	25.412
hsa-miR-15a-3p	24.542	28.166	29.369	26.877	28.766	26.952	24.465	24.951	30.761	25.104	24.345	25.523	27.184	23.469	31.631	25.005	24.886	22.529	21.65	25.525	24.263	28.987	27.354	24.851	26.012	22.992	23.587	23.987	30.311	28.024	25.456	19.5	40	29.814	24.895	23.059	24.901	27.512	24.365	24.475	27.672	24.373	24.082	25.685	29.439	23.99	26.877	27.735
hsa-miR-15a-5p	21.837	29.206	25.537	24.091	25.529	22.81	22.365	23.812	26.628	23.653	25.119	26.167	22.669	22.528	27.941	26.437	24.071	23.067	20.06	25.988	22.414	26.769	25.749	20.981	24.492	24.44	22.297	21.634	26.12	26.525	24.122	15.281	30.954	26.012	22.918	23.672	21.426	27.144	21.726	22.038	40	26.451	23.601	23.759	28.701	20.734	23.718	26.422
hsa-miR-15b-3p	22.632	24.714	25.547	25.44	25.596	24.505	24.727	23.095	25.834	22.956	22.464	22.468	23.456	22.436	29.071	22.847	22.86	21.069	19.606	22.955	21.5	25.484	28.773	22.283	24.052	20.271	21.57	21.443	26.567	26.29	24.205	15.947	30.281	27.676	23.103	21.646	22.294	22.761	21.652	21.669	24.829	22.338	23.67	23.896	26.462	22.315	24.385	24.682
hsa-miR-15b-5p	16.887	22.353	19.075	17.827	19.412	17.951	17.051	17.764	22.091	17.366	17.891	17.637	17.837	17.583	20.957	18.85	17.106	18.755	16.642	19.463	15.951	19.759	19.827	16.337	18.442	17.919	16.112	16.419	18.208	18.91	18.537	12.527	24.653	18.672	17.635	17.854	16.861	17.909	16.963	16.949	22.621	20.026	17.688	18.405	21.192	16.848	18.678	18.06
hsa-miR-16-1-3p	27.313	30.453	35.024	40	29.336	27.859	25.502	26.363	40	29.692	27.52	32.571	40	27.636	40	29.079	27.363	25.279	23.884	29.679	25.097	31.074	28.194	27.293	26.736	26.553	25.682	26.203	40	40	29.202	21.38	40	40	26.503	24.266	28.566	26.803	26.476	26.3	40	29.384	29.12	34.089	40	28.24	30.897	28.567
hsa-miR-16-5p	16.745	21.508	19.69	18.736	20.739	17.446	16.41	17.947	23.104	19.346	17.328	18.227	18.319	17.223	23.555	19.611	16.774	18	14.466	19.723	17.919	21.92	20.203	15.983	17.159	17.963	16.206	16.971	21.839	18.681	20.848	9.037	26.33	21.475	19.075	14.85	16.224	20.347	17.345	17.396	22.74	20.186	18.256	16.91	25.346	16.413	19.748	20.102
hsa-miR-17-3p	28.125	25.154	40	28.524	40	25.42	25.252	26.394	27.52	27.294	27.687	26.006	39.759	28.118	28.026	26.069	26.899	23.967	23.229	26.068	25.958	25.649	31.048	25.133	25.344	24.425	25.615	24.332	29.17	30.126	27.309	18.535	40	25.799	26.783	24.965	27.613	26.487	26.304	26.644	40	25.328	28.215	28.09	31.502	27.036	28.531	40
hsa-miR-17-5p	16.381	20.529	19.477	17.818	19.575	17.451	15.961	16.829	21.266	17.62	16.522	18.37	16.822	15.652	21.487	16.412	16.093	16.7	14.15	18.286	15.476	21.613	18.965	15.558	16.934	15.922	12.312	15.741	18.96	18.87	18.955	9.514	22.994	19.135	16.877	14.272	16.024	17.684	15.941	16.8	19.672	17.881	16.217	15.939	22.61	15.589	17.675	18.619
hsa-miR-181a-2-3p	24.979	40	25.068	26.635	31.838	40	24.803	25.935	30.314	25.822	27.779	25.737	25.673	27.187	40	24.192	24.057	25.52	25.891	26.834	24.719	27.652	40	25.957	26.542	23.696	24.805	26.587	29.541	25.218	29.544	24.038	40	33.687	25.629	39.375	25.828	23.11	23.86	26.348	35.8	27.192	40	25.972	29.198	25.622	26.255	24.908
hsa-miR-181a-3p	25.376	28.755	40	29.392	30.844	32.541	25.345	26.427	33.254	25.965	27.804	26.338	26.562	25.912	40	26.144	26.04	24.428	25.337	27.112	24.987	31.527	40	27.437	28.042	26.252	24.604	27.973	30.091	29.232	29.963	26.518	34.455	33.097	26.589	27.642	24.935	24.356	23.856	25.291	31.403	25.975	26.151	25.936	31.063	25.371	27.859	28.007
hsa-miR-181a-5p	22.468	27.766	27.449	24.428	27.324	25.595	22.942	25.46	40	22.717	23.75	22.356	20.953	22.182	27.478	22.407	22.537	24.753	20.45	27.171	20.946	29.086	23.747	22.075	23.08	25.282	19.992	21.26	24.12	26.427	23.827	14.143	30.006	24.529	21.976	22.499	21.58	23.628	20.746	21.537	28.8	28.723	21.762	21.603	30.629	21.07	23.487	23.498
hsa-miR-181c-3p	26.809	27.687	27.037	28.013	40	26.053	27.363	26.702	30.731	28.435	26.432	26.886	30.87	26.133	40	25.781	27.281	23.988	23.968	26.351	25.963	28.847	40	28.906	27.768	24.564	26.333	24.678	31.289	40	28.919	27.46	40	31.475	26.746	29.297	27.402	26.568	27.162	25.815	40	26.807	27.277	28.784	31.195	27.333	28.427	39.018
hsa-miR-181c-5p	28.205	40	33.033	30.503	32.979	31.437	29.629	32.666	40	27.02	28.114	29.277	26.449	27.572	34.077	31.243	27.529	31.136	24.897	35.334	26.34	40	30.364	27.734	26.733	31.154	24.549	26.207	29.181	32.207	27.967	20.229	37.093	32.611	26.44	27.802	27.329	30.435	25.557	25.105	36.125	35.892	25.857	26.095	31.265	26.524	30.183	28.964
hsa-miR-182-3p	32.296	40	40	40	40	40	33.668	38.256	40	30.314	29.265	27.986	31.663	40	22.305	40	38.546	40	40	40	40	40	40	40	29.201	40	29.041	40	40	40	40	31.371	40	35.599	31.245	27.607	33.868	40	40	40	40	40	40	40	40	40	29.602	28.991
hsa-miR-1825	27.114	29.11	28.853	27.136	27.934	26.927	26.517	25.443	33.974	27.536	24.403	28.316	27.871	26.413	26.696	25.455	27.242	24.262	24.642	29.808	27.465	33.515	25.961	25.949	27.043	24.77	26.296	26.347	32.619	28.044	26.372	27.366	25.817	33.406	22.97	26.138	27.819	27.397	25.343	23.752	27.505	24.741	26.64	27.292	40	26.469	28.583	25.238
hsa-miR-182-5p	40	40	40	40	40	40	30.24	30.702	40	40	40	33.675	40	33.104	40	33.515	40	30.537	30.827	40	40	40	29.905	40	40	33.818	33.007	37.428	40	40	40	22.689	40	36.616	35.436	33.904	35.38	40	34.267	33.842	27.929	40	33.525	31.516	32.086	31.638	40	40
hsa-miR-183-3p	27.074	27.212	27.115	32.896	33.191	27.799	25.56	25.507	28.909	37.044	24.383	29.173	25.887	24.72	32.166	25.969	25.514	24.063	21.525	27.18	25.021	30.601	26.285	24.792	27.594	24.135	24.022	24.614	40	27.703	40	19.863	37.845	32.269	24.223	22.959	24.631	26.241	26.84	24.035	26.105	25.379	24.645	23.852	40	23.697	29.866	40
hsa-miR-183-5p	28.895	32.008	30.656	29.866	32.499	37.828	28.832	30.91	32.585	31.035	29.664	28.477	30.58	27.716	32.531	26.25	28.965	29.713	26.065	29.127	28.627	28.061	32.774	27.417	29.72	28.902	22.765	26.351	37.682	29.453	29.971	20.246	40	28.98	22.822	25.987	27.21	28.954	28.451	27.616	31.792	32.513	26.936	28.129	31.777	26.051	28.736	31.543
hsa-miR-184	40	40	30.844	40	40	34.847	26.77	33.535	40	40	32.575	29.226	28.429	28.042	28.417	40	32.149	33.53	25.334	40	40	30.433	27.522	28.288	26.843	33.533	23.819	28.096	31.325	29.085	40	22.721	40	34.172	22.416	27.07	27.905	28.19	28.516	40	40	28.001	28.786	40	35.629	40	26.304	28.726
hsa-miR-185-3p	32.765	40	40	40	40	34.85	40	40	40	40	40	40	34.803	34.555	40	40	30.361	36.201	36.005	32.229	33.55	37.45	40	40	40	29.868	40	37.408	40	40	40	24.72	40	31.169	40	36.897	30.852	40	40	40	40	40	40	34.068	30.721	40	40	40
hsa-miR-185-5p	21.483	28.571	26.375	23.333	25.232	23.505	22.048	22.447	27.118	23.253	22.994	23.487	22.684	21.411	28.862	22.34	22.31	21.871	19.638	23.214	21.372	25.37	24.182	21.509	23.578	21.978	20.473	21.308	24.045	25.189	24.681	14.761	40	24.393	21.378	20.244	22.037	23.928	21.886	22.48	26.493	22.73	21.708	21.674	28.318	20.856	23.151	24.042
hsa-miR-186-3p	40	40	40	40	40	40	40	40	40	40	40	40	40	40	40	40	40	40	40	40	40	40	40	40	40	31.322	40	31.961	40	40	40	32.195	40	40	36.608	40	40	40	40	33.227	40	40	30.053	40	40	40	40	40
hsa-miR-186-5p	19.698	24.633	23.861	21.719	23.883	20.83	19.874	21.178	26.793	20.647	20.32	21.198	20.416	20.034	25.938	21.258	20.572	20.354	18.569	22.212	20.222	24.953	22.679	19.238	20.906	19.613	19.198	19.305	21.928	23.159	21.234	14.015	27.906	22.364	20.258	19.438	20.061	22.118	19.979	20.124	23.169	21.594	21.319	20.466	26.555	19.57	21.559	22.711
hsa-miR-187-3p	32.274	40	40	32.29	30.996	40	31.201	40	31.382	31.71	34.374	23.841	30.738	32.72	40	27.225	29.98	26.806	29.659	40	34.088	40	33.173	31.722	39.417	40	23.251	36.202	25.563	31.98	40	28.737	40	40	22.611	32.93	28.333	40	31.556	38.278	34.519	33.168	35.369	33.904	29.307	24.274	40	34.411
hsa-miR-188-3p	40	32.365	28.561	28.393	29.627	26.869	25.689	32.182	26.091	23.935	30.756	27.502	24.451	19.516	29.082	19.869	26.721	27.76	29.023	26.868	26.412	23.69	28.548	26.026	28.311	25.644	20.379	26.696	25.364	28.286	29.682	23.423	40	23.504	20.943	24.151	27.938	28.654	26.477	28.494	26.799	34.467	29.401	25.5	30.906	23.007	29.443	40
hsa-miR-18a-3p	26.981	31.992	32.103	28.989	40	30.34	29.304	28.143	32.977	28.888	28.448	28.905	29.72	28.547	40	27.423	27.875	26.469	24.322	28.623	25.891	32.028	40	29.785	29.349	25.995	26.896	27.489	31.701	40	29.633	20.371	40	40	29.179	27.723	28.465	29.34	27.729	28.083	40	28.014	29.39	28.119	40	26.685	30.962	32.847
hsa-miR-18a-5p	21.195	21.467	22.83	22.383	23.505	22.058	20.648	20.888	21.378	21.026	21.063	21.407	22.412	20.692	24.711	19.807	20.935	20.023	18.987	20.496	19.888	20.318	23.919	19.792	21.605	20.06	19.472	19.96	21.001	23.575	22.9	13.19	29.771	21.528	21.522	19.521	20.724	22.264	20.255	22.084	25.099	21.419	21.246	21.976	20.569	20.243	22.408	23.19
hsa-miR-18b-5p	24.001	24.319	25.838	24.907	26.308	25.012	23.33	24.015	23.644	23.39	24.459	25.016	25.501	23.336	28.156	23.827	24.519	22.556	22.476	23.153	23.385	22.67	27.82	21.835	25.111	23.355	23.585	22.587	23.901	26.581	26.915	16.392	34.986	24.638	23.655	22.156	24.043	25.412	23.27	26.419	28.775	24.223	24.754	25.977	22.075	23.522	29.242	27.318
hsa-miR-190a-5p	23.682	40	26.667	29.189	29.408	33.741	25.378	27.59	31.356	24.57	25.885	20.386	22.903	25.187	37.582	20.816	24.474	26.576	22.828	31.876	23.089	24.604	34.226	24.106	29.145	28.787	19.582	22.076	22.206	25.317	32.91	15.074	31.45	40	20.116	21.818	23.819	40	23.154	23.343	40	26.186	24.729	22.764	24.612	22.279	22.153	26.681
hsa-miR-190b	28.824	40	36.906	31.185	34.784	29.126	28.849	32.02	11.676	7.136	26.87	7.036	7.689	27.996	27.398	28.266	27.39	27.694	26.507	31.939	7.236	12.909	36.642	31.081	30.965	29.897	26.919	7.173	28.787	32.077	30	8.197	29.159	34.778	27.407	7.117	7.486	34.07	7.108	30.546	28.766	28.009	31.066	7.665	40	7.109	32.856	7.195
hsa-miR-191-3p	27.848	29.927	32.474	29.092	40	28.407	29.153	27.776	32.408	26.906	25.962	27.518	27.859	27.897	40	27.808	26.543	26.95	25.47	29.636	24.365	36.298	28.815	26.884	29.329	27.071	26.032	27.397	31.286	28.471	29.333	26.203	40	31.006	28.49	26.962	28.037	25.974	25.824	26.682	40	26.752	28.756	27.787	31.724	27.226	29.316	29.27
hsa-miR-191-5p	17.104	23.043	21.202	19.089	21.383	19.119	17.5	19.447	23.924	18.608	17.562	19.77	17.341	18.218	22.635	20.658	18.311	18.244	16.498	21.461	16.348	21.975	21.034	17.249	19.504	17.784	16.863	17.13	20.621	21.125	19.074	11.265	23.997	20.533	18.357	17.515	18.182	17.787	16.945	16.785	21.354	20.204	18.812	17.571	24.359	17.164	19.213	19.159
hsa-miR-192-3p	29.015	34.218	40	32.577	40	40	29.993	30.407	40	40	27.72	29.368	30.633	28.694	40	37.143	40	30.648	27.614	30.984	29.664	33.133	40	30.28	40	34.591	30.193	29.017	40	40	34.571	23.161	40	40	31.068	28.084	31.361	40	30.7	29.556	33.132	39.715	28.864	40	40	29.892	40	40
hsa-miR-192-5p	16.994	27.831	23.405	20.677	21.79	20.983	19.625	19.975	27.294	20.953	18.619	21.413	19.078	18.338	25.516	21.16	19.444	19.492	16.236	21.507	19.454	25.771	21.472	19.055	19.846	19.102	15.096	18.513	22.494	21.903	19.517	12.234	24.567	22.011	19.592	17.316	18.613	20.511	19.274	19.498	22.661	19.982	19.855	18.508	30.826	18.489	20.319	22.095
hsa-miR-193a-3p	27.813	35.55	35.202	34.033	35.324	25.949	32.329	30.478	31.482	28.859	26.861	29.423	30.043	35.919	37.189	23.086	28.829	30.524	26.543	32.225	26.474	28.235	33.4	30.276	29.218	26.575	26.871	28.323	31.765	32.136	29.647	23.873	35.41	27.253	26.135	29.854	28.689	31.468	29.72	26.709	40	34.766	28.21	27.883	26.715	26.814	29.705	28.39
hsa-miR-193a-5p	21.264	27.602	26.477	24.075	24.996	23.474	23.036	23.007	25.596	24.333	20.829	24.197	22.498	23.966	28.417	22.602	23.699	21.382	20.571	22.692	24.351	24.347	25.407	23.146	22.948	21.349	22.747	22.673	24.982	26.082	21.999	20.078	26.424	24.118	22.591	23.088	23.112	21.865	23.589	21.977	25.112	21.949	23.568	22.718	29.845	22.846	25.198	24.533
hsa-miR-193b-3p	19.191	29.897	25.156	22.385	24.086	23.67	22.387	22.51	29.238	23.137	23.648	22.084	21.045	23.129	30.498	21.834	22.451	22.95	19.026	24.268	21.194	26.919	23.533	22.172	22.472	22.641	21.786	21.066	23.335	24.928	21.429	21.528	28.329	24.845	20.14	21.794	21.732	20.88	22.782	21.354	25.571	22.987	20.892	20.808	28.978	19.468	21.72	23.309
hsa-miR-193b-5p	24.704	40	40	28.328	40	40	39.569	26.505	40	36.769	34.547	38.411	37.603	32.082	33.73	32.359	32.005	33.139	25.571	33.091	26.25	40	25.582	34.151	35.628	38.4	30.48	27.136	40	39.195	27.02	28.391	40	35.996	26.602	40	27.336	24.996	30.029	37.345	40	40	27.79	27.341	40	40	32.535	33.201
hsa-miR-194-5p	21.006	25.491	23.075	21.829	23.451	21.635	21.806	21.993	25.568	22.766	21.791	22.484	22.05	21.321	28.152	16.609	22.229	23.735	20.516	23.365	22.91	23.815	24.974	21.559	21.932	22.88	20.835	20.91	23.405	23.154	23.275	15.12	32.318	23.299	22.948	21.747	20.94	22.915	22.323	22.575	24.91	24.67	21.306	22.747	27.169	20.827	23.489	23.245
hsa-miR-195-5p	20.518	28.945	23.329	22.834	23.653	21.901	20.744	21.993	28.453	22.389	21.15	21.403	22.904	21.907	27.033	23.884	20.381	22.419	18.585	22.853	22.604	27.517	25.07	19.973	21	22.336	21.328	20.685	25.477	22.082	23.952	13.541	30.613	24.915	23.534	18.893	20.244	24.119	21.005	22.326	26.967	24.583	21.718	22.073	31.688	19.979	23.953	23.095
hsa-miR-196b-5p	30.592	36.756	31.804	26.929	32.816	29.61	27.829	29.62	34.664	28.191	26.148	29.876	28.278	27.811	35.502	27.061	32.368	25.707	27.319	29.823	26.36	38.651	30.396	28.258	28.541	28.903	24.898	25.835	26.662	31.247	33.131	19.625	34.012	33.068	29.135	26.571	25.698	36.02	26.207	26.2	40	27.97	27.866	27.579	25.762	27.701	27.199	30.581
hsa-miR-197-3p	17.565	22.893	19.517	19.204	19.939	17.696	17.775	17.934	22.399	18.204	16.142	18.672	18.445	18.423	22.425	18.46	17.827	17.996	16.969	19.793	17.285	20.702	20.981	17.974	18.131	17.297	17.816	16.973	20.476	21.278	17.874	16.628	23.341	20.018	18.14	18.449	18.134	18.084	17.506	17.103	20.529	19.062	18.851	18.636	24.437	17.397	19.366	20.175
hsa-miR-198	40	40	40	40	33.516	27.895	40	40	40	40	36.179	37.174	35.411	40	40	40	39.829	40	34.658	30.164	40	40	39.827	40	40	40	40	36.86	40	29.832	40	40	40	40	40	40	35.118	40	37.919	40	40	40	29.617	40	40	32.225	40	37.696
hsa-miR-199a-3p	19.32	26.176	22.762	22.159	24.639	21.165	20.008	22.622	27.095	21.676	20.738	21.334	21.644	20.622	26.478	22.364	20.911	22.671	21.065	24.937	18.886	24.1	24.257	19.88	22.764	22.198	20.278	21.573	24.175	23.646	24.667	21.399	29.534	23.807	21.12	22.786	21.203	22.421	20.121	21.627	31.718	24.594	23.059	22.255	26.064	20.849	22.766	22.595
hsa-miR-199a-5p	24.301	30.52	25.926	25.138	31.187	24.488	23.548	25.995	40	24.505	26.093	25.624	24.291	24.783	40	26.457	26.207	31.274	23.504	27.879	22.087	27.979	26.605	23.468	26.221	24.728	23.97	24.153	25.221	40	26.471	26.012	40	25.151	27.151	24.69	25.688	27.055	23.333	24.673	40	29.093	25.724	23.99	30.077	24.907	25.207	26.849
hsa-miR-199b-5p	24.072	34.229	28.405	28.48	32.482	27.215	26.143	29.503	40	26.439	26.444	28.896	23.876	28.448	40	28.754	28.8	31.474	25.339	27.67	24.974	38.69	29.537	25.367	29.463	24.859	28.143	26.543	28.7	40	26.283	28.253	40	28.195	34.202	25.986	26.74	30.116	24.268	23.649	40	27.899	27.962	25.3	31.048	26.73	28.085	29.78
hsa-miR-19a-3p	18.173	24.314	20.72	20.076	22.309	19.195	18.384	19.697	24.651	20.132	18.935	20.568	20.473	19.438	25.216	20.363	18.906	19.008	17.098	20.912	19.201	24.131	21.823	17.845	19.568	18.899	18.973	18.515	22.088	21.241	21.399	13.19	26.839	22.397	18.938	17.46	18.468	21.875	18.747	19.517	22.774	21.162	20.007	20.939	26.01	18.612	21.127	20.993
hsa-miR-19a-5p	40	40	40	40	40	40	40	40	40	38.071	30.326	32.413	40	40	33.05	33.645	40	40	30.591	40	30.798	40	40	30.228	40	30.145	29.037	34.139	34.42	40	39.209	31.447	37.649	40	40	34.843	40	37.263	32.437	39.456	39.88	37.378	33.356	40	40	39.327	40	40
hsa-miR-19b-1-5p	26.882	30.11	28.235	27.016	28.897	28.555	26.774	27.161	31.461	26.608	26.564	26.797	27.299	27.846	26.394	26.495	27.148	25.588	25.692	29.115	25.676	31.086	29.504	27.428	30.041	25.919	25.759	26.067	29.303	29.429	27.521	22.974	27.621	30.145	28.118	27.261	26.996	27.414	26.102	26.8	24.32	26.842	28.133	27.986	29.086	26.563	29.4	28.348
hsa-miR-19b-3p	14.801	16.603	15.522	15.371	16.042	14.96	14.821	15.035	16.817	15.439	14.899	15.453	15.692	15.03	17.905	15.073	14.936	14.859	14.54	15.464	15.063	16.016	16.076	14.658	15.037	14.869	14.884	14.898	16.065	15.692	15.903	15.846	19.799	16.082	15.176	14.674	14.868	15.734	15.075	15.218	16.37	15.298	15.327	15.24	15.271	14.556	15.715	15.941
hsa-miR-200a-3p	20.357	27.713	27.848	23.216	24.089	22.45	24.037	23.406	27.27	22.396	22.021	23.237	21.478	21.29	27.332	23.882	21.193	22.652	21.243	23.144	21.153	26.436	21.994	19.366	20.86	22.086	20.559	22.135	22.409	23.607	22.583	19.334	26.29	22.133	21.673	21.992	20.786	23.155	21.941	20.539	24.89	24.363	22.694	23.086	24.586	21.888	21.29	23.496
hsa-miR-200b-3p	27.305	40	32.053	33.776	39.131	27.068	27.846	29.205	38.704	28.276	27.792	28.462	27.744	29.383	40	27.926	28.554	28.791	26.432	34.767	26.706	29.497	30.776	25.867	27.23	29.779	25.545	27.38	32.359	40	29.891	22.349	40	32.072	26.554	27.733	27.634	29.961	26.883	26.891	40	31.786	28.173	29.085	40	29.165	29.164	37.703
hsa-miR-200b-5p	40	34.806	40	40	40	40	40	40	40	35.999	29.881	33.414	40	36.083	40	40	40	32.235	30.385	37.339	31.386	36.476	33.21	40	40	36.06	40	30.572	40	35.406	40	32.323	40	40	35.972	38.843	37.493	33.885	37.031	40	40	40	32.72	34.927	40	34.831	38.347	40
hsa-miR-200c-3p	24.785	30.496	26.581	25.868	27.747	25.381	24.521	24.999	31.97	26.08	26.76	26.033	24.719	24.688	40	24.149	23.986	26.808	24.989	30.918	24.056	27.985	28.676	22.782	25.002	25.608	23.713	24.229	27.052	27.444	29.701	18.611	40	26.947	25.6	29.706	23.994	24.68	24.194	24.312	30.786	28.892	27.156	26.845	30.067	24.717	26.872	25.583
hsa-miR-202-3p	28.334	40	33.629	28.312	32.368	31.802	30.455	27.947	31.935	27.528	27.691	31.475	29.492	30.467	27.996	27.234	27.893	28.918	27.113	26.19	30.184	35.47	29.541	31.195	29.343	24.801	26.309	27.865	25.647	29.026	28.194	25.122	30.367	25.45	28.77	27.51	29.331	27.415	29.693	30.314	27.7	27.768	29.132	29.176	29.637	26.444	30.1	28.488
hsa-miR-203a-3p	21.098	27.569	26.644	22.184	24.237	23.218	22.183	21.914	26.542	20.993	22.477	21.416	21.134	20.813	23.877	24.328	19.696	23.824	19.17	22.057	22.575	27.357	21.799	18.674	20.434	23.054	20.897	21.993	21.251	21.56	21.364	19.71	40	23.694	21.634	21.837	21.21	22.761	20.655	18.736	33.43	26.719	21.303	20.44	28.258	18.085	21.911	21.762
hsa-miR-204-5p	23.097	31.889	28.478	30.028	25.777	25.672	24.439	24.166	30.681	24.358	24.131	23.612	23.372	25.429	40	26.761	22.564	26.965	23.199	26.178	24.996	30.371	31.116	22.961	25.859	27.563	23.767	24.074	33.055	25.625	24.717	22.192	40	25.915	26.729	25.077	22.113	26.715	25.018	24.317	40	26.123	25.383	25.009	40	24.25	24.674	25.393
hsa-miR-205-5p	22.133	30.406	25.746	27.283	22.597	24.995	22.728	29.023	31.565	23.38	25.134	22.902	24.699	29.108	28.749	25.976	22.442	22.938	22.078	22.99	23.639	24.888	30.462	21.942	22.634	21.632	27.171	22.512	23.55	22.817	22.885	22.632	29.65	27.925	27.579	23.606	22.449	29.528	23.824	21.967	31.356	25.264	28.431	24.251	29.501	22.118	23.376	25.29
hsa-miR-206	25.63	29.956	27.296	27.12	24.245	29.192	25.92	25.42	29.751	25.767	25.875	24.044	23.171	23.741	25.561	26.544	25.135	23.88	26.66	26.877	26.059	31.454	35.481	23.41	24.519	23.427	21.161	26.389	30.458	31.214	24.482	26.225	28.016	31.944	24.047	24.237	23.36	26.613	25.823	25.045	23.397	25.148	25.178	27.645	40	23.855	32.698	26.426
hsa-miR-208a-3p	23.847	30.084	26.954	25.577	26.681	23.842	24.901	26.705	32.384	38.574	25.072	40	26.473	26.31	27.433	27.732	24.98	37.877	25.401	29.54	26.239	29.052	27.692	22.765	23.903	26.52	28.149	27.363	29.081	25.569	27.946	40	29.801	30.595	27.801	27.969	23.613	27.826	28.543	25.25	31.058	32.057	26.138	27.467	37.206	24.53	26.648	24.662
hsa-miR-208b-3p	25.66	30.205	28.462	33.682	31.029	27.38	27.913	30.77	33.883	29.585	28.111	25.813	31.901	25.474	40	30.709	28.246	40	24.255	29.762	26.643	30.072	29.912	26.009	26.511	26.281	28.453	24.442	30.193	29.894	30.274	23.038	40	27.924	28.52	31.099	25.732	29.68	28.265	31.398	31.681	28.249	30.8	29.008	28.742	25.262	29.768	26.876
hsa-miR-20a-3p	35.527	30.052	40	30.447	31.666	40	35.603	28.859	33.541	31.824	33.151	40	32.64	31.018	40	31.263	31.596	32.096	28.76	37.773	29.94	40	40	29.643	31.455	29.436	29.83	30.655	40	40	39.493	23.519	40	37.71	31.365	30.076	29.385	40	29.842	32.651	40	40	29.324	40	40	29.313	40	36.459
hsa-miR-20a-5p	14.15	21.382	19.602	16.392	18.838	16.656	14.708	15.998	22.557	15.835	15.293	16.58	13.082	13.846	20.028	16.947	14.798	16.146	11.55	17.209	13.188	21.797	16.243	13.763	15.487	15.551	12.735	13.323	18.529	17.233	16.82	6.801	22.463	18.064	14.345	11.472	13.886	17.283	13.279	13.892	20.245	17.496	14.298	12.647	23.631	13.216	15.106	16.547
hsa-miR-20b-3p	40	40	40	40	40	40	31.531	40	40	40	40	40	33.098	40	40	40	40	40	40	40	40	40	40	40	40	40	40	29.951	40	40	31.899	25.789	40	40	40	40	40	40	40	40	40	40	40	36.542	40	32.436	40	29.933
hsa-miR-20b-5p	19.944	24.529	22.031	21.932	23.199	20.924	19.602	20.411	24.548	22.219	20.677	17.976	22.161	20.614	25.669	20.405	20.055	19.719	18.593	21.527	20.566	23.708	23.961	19.336	20.751	19.868	21.129	20.045	23.028	22.18	23.119	12.713	26.301	23.357	22.124	18.237	20.029	21.509	20.531	22.191	23.662	21.457	21.117	20.822	26.883	20.396	22.602	22.873
hsa-miR-210-3p	19.469	26.014	23.876	22.157	23.174	22.504	18.697	21.276	26.613	21.885	21.676	22.235	21.412	20.863	27.763	21.941	20.962	21.663	18.001	21.895	21.072	24.8	22.24	19.758	21.021	21.311	19.881	19.975	23.454	22.955	22.317	14.24	40	23.179	21.342	19.165	19.794	22.415	20.345	20.761	25.228	23.419	21.061	20.111	27.933	19.494	21.792	22.734
hsa-miR-211-5p	23.087	40	27.635	40	30.256	22.17	23.262	24.664	30.695	25.207	24.075	25.111	23.093	25.839	30.204	26.634	24.771	38.442	23.338	30.426	25.248	36.96	26.873	23.684	31.066	23.649	23.749	24.43	27.98	24.434	23.755	24.283	40	29.107	25.663	24.057	22.78	25.493	24.369	24.117	39.561	27.7	39.12	26.69	40	28.37	25.568	23.825
hsa-miR-212-3p	23.924	32.609	40	31.097	34.056	29.491	25.591	26.304	31.402	25.956	24.742	25.922	23.795	26.003	32.532	24.97	25.757	25.428	22.698	26.938	26.393	32.363	27.117	25.283	25.056	24.337	24.233	24.633	28.59	29.03	27.02	22.85	40	26.57	24.861	24.849	24.141	25.661	24.813	24.309	31.963	25.684	25.341	25.052	34.73	25.707	26.209	24.987
hsa-miR-21-3p	27.238	30.193	30.273	30.124	29.317	29.661	27.286	30.687	32.054	26.817	26.008	26.438	28.728	27.071	31.472	27.04	31.036	26.924	25.524	32.6	25.415	29.354	39.711	28.569	28.525	25.726	26.885	26.149	29.156	30.786	26.576	24.146	28.43	29.797	27.155	29.14	27.56	29.623	26.375	26.226	40	27.657	27.503	37.765	32.215	26.968	27.128	27.868
hsa-miR-214-3p	23.219	29.427	27.137	25.136	27.774	30.108	23.871	26.302	28.844	27.973	25.159	23.497	24.826	24.462	40	24.253	24.35	25.968	23.4	24.189	27.138	28.28	27.428	24.754	24.363	24.329	25.042	23.992	26.859	29.104	26.535	20.845	40	29.424	25.223	23.827	24.325	26.32	26.123	24.332	40	24.085	27.531	25.532	29.725	24.995	24.959	26.58
hsa-miR-214-5p	29.649	30.094	40	27.831	29.052	40	27.528	27.374	40	29.962	40	28.086	27.556	26.892	40	27.006	27.308	27.294	26.392	28.116	31.011	30.714	40	28.364	27.665	26.454	26.634	26.9	33.866	40	29.326	26.417	40	32.84	26.739	27.456	27.244	29.019	27.486	28.017	27.726	27.442	30.76	27.401	40	26.975	29.558	40
hsa-miR-215-5p	19.089	28.843	24.893	21.83	23.574	23.251	20.954	21.223	27.881	22.097	20.174	21.218	20.274	21.461	26.836	21.711	20.163	21.112	18.995	23.508	21.436	26.512	23.748	19.4	20.975	21.562	20.258	21.092	23.566	23.894	21.328	14.831	26.656	23.437	22.435	19.075	19.072	22.861	20.835	20.564	24.046	22.798	21.39	20.01	30.887	20.224	21.559	23.892
hsa-miR-21-5p	13.789	18.734	17.334	15.431	17.513	15.632	14.643	15.637	19.356	16.416	15.449	16.293	16.464	15.476	20.923	15.936	14.82	15.753	13.689	16.914	14.894	17.768	17.106	14.612	14.809	15.498	15.93	15.213	16.143	17.081	16.502	10.257	20.703	17.049	15.383	15.325	15.432	17.001	15.246	15.927	21.726	17.306	16.409	16.127	20.303	14.9	16.95	16.634
hsa-miR-216a-5p	40	40	37.39	39.688	37.463	40	30.985	31.335	39.259	40	38.743	26.354	36.186	33.415	40	27.862	37.301	26.777	29.206	31.81	28.587	31.616	34.95	35.437	27.997	30.218	31.693	28.821	29.019	40	39.754	29.461	40	36.374	30.106	40	35.553	38.856	37.236	30.842	40	23.915	30.608	35.3	40	24.837	26.608	40
hsa-miR-216b-5p	26.248	40	39.259	40	40	40	40	40	40	40	35.141	24.976	40	40	36.136	35.865	40	27.061	38.503	32.768	40	30.201	40	40	26.604	40	37.415	32.745	30.275	40	27.795	29.944	40	40	40	40	26.494	40	40	28.218	40	40	37.062	40	40	34.25	40	40
hsa-miR-218-1-3p	40	40	40	40	40	40	40	40	40	40	40	35.985	40	40	40	30.256	40	40	40	40	40	40	40	40	40	40	40	40	40	40	34.471	40	40	40	40	40	40	40	29.98	31.389	40	32.61	40	40	40	40	40	29.52
hsa-miR-218-5p	21.709	30.142	26.346	23.95	23.416	29.465	23.266	21.767	26.023	22.8	21.443	21.73	21.062	21.432	28.883	23.55	22.413	21.096	20.585	22.147	22.832	23.981	23.649	23.644	21.416	22.12	22.086	21.751	23.83	24.007	23.057	18.364	32.519	24.153	20.82	20.624	21.429	22.769	23.203	19.807	34.067	26.827	22.489	22.186	26.782	18.166	22.691	23.876
hsa-miR-219a-1-3p	40	40	40	40	40	40	40	40	40	40	40	40	40	40	40	40	34.137	40	26.658	40	40	40	39.43	40	40	40	40	26.6	40	40	40	24.832	40	40	40	40	28.724	40	29.563	40	40	40	30.097	40	40	40	40	40
hsa-miR-219a-2-3p	24.895	40	40	26.027	40	24.502	40	26.034	40	40	22.972	40	40	40	40	40	25.197	40	26.081	40	40	40	40	25.041	40	24.622	40	40	40	26.005	40	39.464	40	40	25.36	27.061	40	40	25.197	26.363	40	40	40	28.614	40	27.653	40	26.559
hsa-miR-219a-5p	29.739	31.336	29.575	26.131	28.547	38.093	32.412	26.524	35.751	30.596	25.293	26.924	26.235	27.425	29.514	29.647	30.344	25.29	23.918	32.363	27.434	26.735	30.483	27.723	30.161	39.674	30.316	27.665	29.429	24.871	30.07	21.644	31.393	28.891	27.138	23.958	32.064	31.13	28.454	27.93	40	23.525	26.056	30.993	35.225	25.748	26.759	27.477
hsa-miR-220	40	40	33.481	35.442	37.876	37.037	40	28.915	40	31.195	28.311	34.709	34.15	36.522	40	30.785	27.008	40	32.442	36.482	37.641	40	34.636	37.649	38.85	35.944	31.535	34.91	31.664	40	37.294	36.253	36.215	34.906	32.458	39.942	37.741	32.794	40	40	40	40	31.886	36.033	38.744	33.068	35.72	36.652
hsa-miR-220b	40	40	1.231	39.621	38.778	40	28.432	38.144	40	28.553	35.866	36.37	36.719	37.275	39.637	30.407	32.844	30.723	40	27.925	40	40	31.667	37.733	37.882	27.214	29.535	27.645	27.922	37.931	28.254	36.88	30.144	26.52	40	40	35.46	30.268	37.089	38.333	39.981	30.068	40	36.193	30.335	35.058	32.11	40
hsa-miR-221-3p	16.785	24.496	21.545	20.351	21.596	19.305	17.055	19.933	25.429	18.415	18.545	19.809	18.22	17.665	23.451	17.858	18.475	17.966	17.199	20.944	16.195	22.859	20.187	17.286	20.616	16.908	17.239	18.125	19.225	21.807	20.267	19.006	23.404	19.914	17.541	19.144	18.638	18.651	16.505	17.667	29.838	19.194	19.335	18.283	23.851	18.072	18.668	20.131
hsa-miR-221-5p	40	40	40	40	40	40	30.492	40	40	31.806	35.674	40	40	31.649	40	40	32.291	38.164	31.956	40	29.253	40	40	35.256	40	40	40	40	40	40	40	33.17	40	40	40	40	31.629	40	30.672	31.69	40	40	40	40	40	40	40	40
hsa-miR-222-3p	16.894	22.399	20.661	17.953	20.04	17.578	16.804	18.274	21.647	17.78	16.919	18.504	18.841	17.032	21.889	16.854	16.946	15.807	16.216	18.204	17.535	20.598	20.3	17.057	17.39	16.071	17.521	16.981	18.557	18.826	18.362	12.103	21.855	18.835	17.415	17.156	17.522	16.945	17.417	17.851	18.311	17.417	19.167	18.223	21.754	17.25	18.702	19.116
hsa-miR-222-5p	28.64	40	28.08	40	27.85	38.625	26.164	27.496	40	39.307	26.522	38.567	40	26.09	40	40	27.708	28.846	27.853	40	40	40	40	26.548	40	26.35	27.959	28.282	40	34.725	30.793	26.767	40	40	25.396	40	28.458	40	25.718	24.438	40	28.914	40	38.899	40	29.595	31.19	26.552
hsa-miR-223-5p	20.933	23.4	23.88	22.713	23.262	21.142	20.755	21.215	23.626	22.537	20.31	22.958	22.578	22.685	25.553	21.624	22.121	19.302	20.197	22.027	22.664	23.052	26.724	22.648	22.447	20.137	21.93	21.664	25.492	25.209	21.108	21.219	27.236	25.773	21.409	22.066	23.685	21.539	21.536	20.835	25.454	20.869	22.908	22.423	24.894	21.903	24.721	24.26
hsa-miR-22-3p	17.913	26.853	23.684	21.297	22.483	21.52	19.794	21.475	27.343	21.562	20.827	22.087	21.73	21.325	28.236	23.824	20.687	22.549	18.799	24.444	19.791	24.762	24.037	20.31	20.805	24.999	20.435	20.63	24.949	21.759	22.772	13.908	33.159	27.001	21.096	19.647	20.177	23.673	20.765	21.021	33.403	24.018	21.957	20.979	40	20.443	22.517	22.019
hsa-miR-224-5p	22.173	28.989	28.844	25.758	28.752	24.761	23.335	26.498	32.511	24.542	24.959	24.637	22.852	25.959	27.6	24.811	24.245	26.313	22.726	25.796	21.88	28.752	27.086	23.251	25.982	27.744	23.517	23.649	27.935	26.082	23.513	23.409	33.91	28.899	23.238	23.596	22.969	23.817	22.474	23.732	40	23.226	24.369	23.28	23.195	23.629	24.785	26.076
hsa-miR-22-5p	21.301	25.333	24.475	24.589	24.71	24.396	21.725	22.823	26.171	22.567	22.469	23.482	23.917	23.299	26.738	22.449	22.736	20.479	20.927	23.751	19.927	25.475	25.957	22.552	23.582	20.787	22.783	22.132	26.601	24.812	24.054	18.67	29.609	27.413	22.8	23.056	23.306	21.923	21.283	22.644	29.027	22.045	23.793	24.148	26.44	22.947	25.158	24.159
hsa-miR-23a-3p	21.244	26.378	24.424	22.236	24.207	21.744	20.799	22.469	26.065	22.306	20.415	22.546	23.861	21.936	31.202	22.078	21.415	21.757	21.009	21.893	21.463	25.741	25.474	20.459	22.383	21.795	21.975	22.02	21.632	25.193	23.202	21.777	27.772	22.687	20.626	22.975	22.039	23.12	21.578	22.259	40	23.078	23.104	23.392	28.283	21.273	23.201	24.048
hsa-miR-23a-5p	33.677	40	40	36.005	32.028	29.066	27.107	35.77	40	28.312	28.066	30.692	33.527	40	28.542	28.12	32.948	32.828	29.546	33.121	31.065	39.719	35.702	37.389	32.93	26.077	27.803	26.407	40	33.159	31.625	33.247	30.166	30.179	32.686	34.292	27.644	29.099	26.346	27.098	40	31.623	33.889	32.411	40	31.673	40	27.069
hsa-miR-23b-3p	24.007	31.722	29.512	25.035	28.495	26.976	25.062	27.182	30.258	24.605	26.652	25.196	26.399	25.005	40	26.988	24.27	26.917	23.364	27.629	24.859	21.685	26.844	23.768	26.248	26.306	26.621	24.168	27.072	31.351	27.449	22.832	40	27.454	26.185	26.285	24.428	25.693	23.711	25.828	40	26.92	25.802	28.903	28.243	25.591	25.01	28.349
hsa-miR-23b-5p	30.355	40	40	40	40	37.734	36.293	32.431	40	40	32.856	40	34.371	31.333	32.191	30.682	40	40	31.884	40	30.192	32.73	40	32.204	38.342	40	37.618	40	40	39.397	31.247	30.849	40	40	34.433	33.222	33.122	39.708	32.196	29.906	40	34.063	38.114	40	33.222	37.221	33.636	33.506
hsa-miR-24-1-5p	40	40	40	40	40	40	40	40	40	32.945	40	40	32.259	40	40	40	40	40	40	40	40	40	39.865	40	40	40	40	40	40	40	40	33.33	40	40	40	40	40	40	30.796	32.53	30.77	40	40	40	40	40	40	40
hsa-miR-24-2-5p	25.118	31.9	27.197	26.165	40	40	27.695	25.433	27.871	23.863	40	28.941	23.918	30.056	27.361	26.177	25.994	37.792	25.702	26.477	22.927	30.338	40	24.955	40	39.637	24.342	24.084	40	26.972	40	22.99	40	30.663	26.37	40	39.713	40	24.841	24.098	40	40	27.193	40	40	25.516	40	25.639
hsa-miR-24-3p	15.273	21.268	18.913	17.678	19.634	16.529	15.52	17.862	21.588	16.743	15.327	18.056	16.771	15.318	20.365	16.233	16.272	15.7	14.899	17.78	15.174	19.373	19.213	15.326	16.962	14.986	15.803	16.074	18.458	19.296	17.834	12.688	22.508	18.526	15.965	16.597	16.553	16.92	15.619	15.438	22.18	16.933	17.616	16.391	21.94	15.727	17.864	18.097
hsa-miR-25-3p	16.971	23.904	20.815	18.232	19.653	18.461	16.776	17.358	22.965	17.884	16.934	18.371	16.33	16.385	20.681	18.129	17.295	16.605	13.698	17.519	16.258	21.272	18.632	16.446	17.774	16.085	15.575	15.799	18.751	19.201	18.23	9.162	23.636	18.94	16.957	14.373	16.297	17.395	16.559	16.377	20.335	18.165	16.817	15.389	24.958	15.258	18.207	19.079
hsa-miR-25-5p	40	40	40	28.992	32.983	40	28.197	25.451	31.939	32.555	29.957	28.709	30.613	28.24	40	31.607	28.872	26.67	25.421	26.766	29.559	29.905	40	31.188	28.014	26.004	28.594	27.631	40	40	33.439	21.859	40	40	33.751	25.859	28.174	26.59	31.157	27.262	29.221	29.295	26.35	27.688	32.426	29.514	29.943	32.692
hsa-miR-26a-1-3p	30.165	30.489	40	29.165	31.782	29.932	27.978	40	40	30.835	26.314	40	28.837	28.715	34.647	30.485	30.469	29.791	27.898	31.858	27.346	40	32.663	29.097	35.578	40	27.42	28.328	40	40	30.648	27.478	39.367	40	29.411	29.243	33.015	29.487	40	29.874	40	31.2	32.531	30.921	40	28.668	35.571	30.087
hsa-miR-26a-2-3p	32.535	40	40	40	40	40	28.106	39.941	40	27.943	29.388	40	31.88	28.824	40	30.896	31.375	28.632	28.376	40	27.581	40	40	29.589	28.174	29.132	40	40	40	40	29.312	29.258	40	37.576	40	29.67	36.709	30.413	40	29.061	40	28.987	40	32.883	40	30.506	40	40
hsa-miR-26a-5p	18.803	27.885	23.866	20.832	23.783	21.6	19.555	22.112	28.581	20.26	21.038	20.883	18.967	19.193	25.302	22.396	20.207	22.728	18.436	25.462	18.359	27.231	21.461	18.96	21.363	21.717	18.601	18.829	22.71	22.14	22.246	13.084	26.408	23.53	19.584	20.129	18.897	22.438	18.171	18.975	27.479	24.357	20.563	19.242	28.947	18.835	20.535	20.465
hsa-miR-26b-3p	25.186	26.531	27.812	27.695	27.939	26.946	24.943	25.721	28.42	26.103	25.308	26.748	26.975	26.437	28.806	24.631	25.47	22.851	24.388	26.107	24.412	24.797	28.649	25.987	26.066	24.479	25.213	26.231	26.682	28.641	26.626	24.136	29.526	27.921	25.285	27.701	27.015	24.959	25.524	24.522	39.684	25.917	26.435	27.045	27.466	25.775	27.073	28.239
hsa-miR-26b-5p	20.612	31.135	26.238	22.759	24.982	23.654	21.151	23.633	30.881	21.803	22.187	22.594	19.796	21.006	26.391	24.547	22.086	23.929	17.597	25.333	19.988	28.98	23.014	21.196	22.333	23.323	19.231	19.884	24.864	24.575	23.319	11.702	31.795	24.279	20.791	19.281	20.413	24.683	19.567	19.606	26.909	24.928	21.128	20.038	31.675	19.686	21.767	23.189
hsa-miR-27a-3p	16.749	23.562	21.608	18.343	20.73	18.378	16.94	18.488	22.722	17.214	16.669	17.758	17.376	16.977	20.877	18.221	17.378	17.212	15.068	17.341	15.057	19.918	19.53	16.38	17.966	17.069	16.472	16.855	17.46	20.02	18.471	15.081	23.646	17.497	16.359	17.356	16.991	18.98	15.943	15.546	23.99	18.528	17.683	17.025	21.612	16.25	17.794	18.583
hsa-miR-27a-5p	25.258	28.739	35.98	28.988	30.17	26.606	24.893	27.642	33.019	26.359	24.352	26.792	27.579	28.06	40	26.001	26.277	24.909	24.355	28.551	31.021	28.983	27.558	26.687	27.384	24.904	25.975	25.157	37.25	27.923	25.449	26.652	26.725	32.831	24.872	27.084	27.069	28.814	26.846	24.489	30.721	26.729	25.824	26.427	40	25.194	29.577	30.557
hsa-miR-27b-3p	18.446	25.985	23.414	20.025	22.503	21.178	19.143	20.215	25.664	19.502	19.041	19.735	20.189	18.967	23.761	19.833	19.126	19.885	17.935	19.415	17.895	23.254	21.968	18.983	20.273	19.688	19.279	19.713	19.52	21.618	20.798	17.286	27.644	19.524	19.176	19.882	19.463	20.272	18.559	19.385	25.762	20.399	20.353	19.754	23.878	18.346	20.178	21.367
hsa-miR-27b-5p	40	40	40	28.328	30.004	40	33.772	30.794	33.765	30.147	40	32.196	40	28.39	40	31.092	40	29.452	33.673	29.249	27.177	40	40	28.827	31.124	27.504	28.047	27.849	40	40	29.014	28.506	40	40	27.961	40	35.028	34.063	28.251	32.044	40	38.098	28.973	29.223	40	40	29.61	28.651
hsa-miR-28-3p	20.32	26.771	25.441	22.427	24.564	22.315	21.208	23.183	26.421	21.88	22.252	22.892	20.939	21.399	25.607	22.081	22.083	21.833	20.584	24.249	19.942	25.283	24.083	21.004	22.663	20.876	20.499	21.026	23.006	24.327	23.078	17.961	27.059	23.082	21.388	22.983	21.613	20.821	21.001	21.316	25.367	22.791	22.853	21.733	25.656	21.197	22.753	22.899
hsa-miR-28-5p	17.828	22.063	19.768	18.672	21.257	20.47	18.031	19.137	22.171	17.804	19.302	17.593	17.533	17.539	21.307	19.138	18.77	19.528	17.861	20.443	16.702	19.831	19.624	17.35	19.724	18.655	16.864	17.177	18.816	21.215	18.924	14.503	19.886	19.456	17.575	19.283	17.939	18.911	17.037	17.302	25.903	19.719	19.809	18.611	20.688	17.729	19.158	18.633
hsa-miR-296-3p	40	39.836	33.459	36.559	35.363	34.277	36.372	33.22	39.111	30.559	32.612	29.48	33.668	32.656	32.608	33.335	34.665	31.411	30.746	33.245	31.912	35.038	34.143	35.447	38.972	29.946	28.275	30.306	33.225	31.611	32.032	39.03	35.167	30.886	27.206	34.3	30.039	30.96	32.724	34.846	38.946	25.351	31.797	30.653	36.487	27.434	32.656	27.266
hsa-miR-296-5p	21.156	30.19	23.484	21.746	22.965	21.673	20.398	20.929	30.15	20.568	21.567	22.323	19.768	19.181	25.942	22.231	19.725	21.126	18.254	22.043	18.675	30.435	22.137	19.347	19.877	21.223	19.954	18.38	22.771	22.432	21.395	12.826	27.182	22.399	20.314	18.397	19.379	20.997	19.501	21.173	24.254	21.365	19.957	20.208	34.506	18.278	21.517	22.107
hsa-miR-298	40	40	40	40	40	40	27.691	40	40	40	25.286	28.926	40	40	40	26.717	40	40	36.012	40	40	40	40	40	34.448	40	40	40	40	28.514	40	40	40	30.013	28.929	40	40	40	40	40	40	40	32.943	29.055	40	40	40	40
hsa-miR-299-5p	40	40	25.066	40	40	34.439	25.345	36.458	26.892	23.904	26.444	26.548	25.34	29.645	32.879	23.916	24.719	24.779	28.14	27.766	27.253	26.247	30.027	24.312	25.061	24.3	25.206	36.457	22.936	35.992	28.556	24.99	30.949	25.228	23.835	30.804	30.248	28.049	26.095	26.344	40	29.712	25.774	27.152	37.45	25.123	26.595	36.917
hsa-miR-29a-3p	18.869	26.406	23.817	20.496	23.05	19.998	19.461	21.001	23.775	19.867	18.298	20.757	21.33	20.417	23.231	20.881	20.406	18.971	18.192	20.271	20.446	22.052	23.346	19.913	19.37	18.882	20.333	18.831	21.114	23.368	20.53	16.974	27.005	20.584	19.33	20.318	20.134	21.12	19.409	18.644	23.712	20.667	20.775	21.301	24.329	19.641	21.189	23.209
hsa-miR-29a-5p	25.43	40	40	40	35.447	40	27.559	30.939	33.233	40	28.211	25.763	40	28.56	40	40	35.026	24.494	25.749	40	25.359	40	40	31.239	31.282	27.491	25.245	25.953	40	40	40	27.626	40	40	24.39	26.022	27.553	28.543	31.11	24.913	40	31.008	29.269	33.671	40	25.1	35.139	40
hsa-miR-29b-1-5p	40	40	40	36.361	40	40	40	40	40	40	40	40	40	40	40	40	40	30.586	40	40	31.915	40	40	40	40	40	40	32.67	40	40	40	40	40	40	40	40	40	40	40	40	40	40	40	40	40	40	40	40
hsa-miR-29b-2-5p	40	27.832	28.041	40	40	29.176	40	26.365	40	32.366	32.284	39.391	40	28.089	40	31.872	38.884	25.609	27.484	28.313	26.755	28.349	40	27.807	40	27.636	26.738	26.842	40	40	40	21.311	40	29.45	30.717	27.616	40	32.605	40	26.774	40	26.76	29.513	37.693	30.148	40	40	40
hsa-miR-29b-3p	23.488	40	27.208	22.488	26.543	23.61	23.075	40	31	22.073	23.558	25.161	24.117	23.116	40	25.094	22.848	23.555	21.893	25.021	22.672	27.563	24.233	22.672	23.515	26.127	22.805	21.622	23.872	25.613	25.065	17.608	40	24.193	23.349	23.371	22.67	31.986	21.273	24.617	40	25.263	24.05	23.81	29.671	21.88	23.557	23.763
hsa-miR-29c-3p	24.318	35.571	30.218	26.858	29.861	26.975	25.506	27.176	33.729	23.536	22.902	24.88	24.93	25.999	28.133	27.037	24.506	25.452	19.709	26.104	24.568	35.43	27.933	23.913	23.491	24.296	24.644	21.977	26.307	27.506	24.662	17.46	35.096	26.157	23.834	22.286	22.93	26.981	21.614	23.052	29.821	26.827	23.339	24.555	36.807	22.171	25.777	26.171
hsa-miR-29c-5p	27.318	34.632	35.935	29.041	37.545	26.363	28.672	26.988	40	40	28.24	40	40	27.559	27.976	31.858	28.883	26.848	26.628	27.784	33.901	29.961	30.344	40	28.139	27.074	27.292	40	27.88	33.172	29.162	28.161	40	40	27.997	40	40	27.772	38.181	40	40	30.335	29.298	40	40	40	31.886	40
hsa-miR-301a-3p	21.031	25.259	23.14	22.991	24.722	22.58	21.101	22.589	26.283	22.469	21.464	22.75	22.787	21.277	26.166	22.651	21.835	21.927	20.597	24.806	20.645	24.676	24.895	20.886	23.339	22.001	20.871	21.36	23.981	24.43	23.627	15.188	27.781	24.389	21.908	21.64	21.716	23.867	21.4	21.062	28.09	24.349	22.445	22.147	27.694	20.895	23.177	23.17
hsa-miR-301b-3p	28.231	40	29.071	31.135	34.672	29.419	27.065	29.024	31.855	27.919	26.675	27.868	27.203	25.956	35.253	26.678	27.013	27.894	25.219	31.613	24.989	32.124	29.073	26.154	29.047	28.304	26.906	28.051	28.641	30.283	28.382	22.736	40	29.383	25.838	26.269	26.453	29.117	26.567	26.481	40	28.299	28.867	26.436	33.047	25.519	28.633	30.05
hsa-miR-302a-3p	25.114	34.706	27.968	28.946	25.33	24.981	26.625	25.348	27.152	27.113	24.894	23.91	29.261	29.371	29.355	23.728	25.846	29.494	27.229	26.316	22.607	31.641	30.292	26.293	20.927	23.694	24.585	23.504	25.857	27.289	26.86	26.055	29.092	25.497	22.307	25.511	26.828	28.354	26.089	24.547	29.216	28.491	31.005	26.746	28.62	26.275	29.764	24.251
hsa-miR-302a-5p	32.772	40	40	40	40	40	40	40	40	40	31.838	40	40	40	34.155	34.963	40	33.35	31.486	40	40	40	40	40	40	30.362	40	34.962	40	34.201	40	40	34.498	40	32.92	32.502	40	40	40	40	40	40	33.66	40	40	40	40	32.114
hsa-miR-302b-3p	26.547	36.635	34.899	34.548	33.533	30.291	30.173	33.733	37.501	33.372	28.96	33.66	28.91	28.883	28.981	33.191	28.645	27.577	27.424	34.455	32.794	30.729	33.458	28.103	27.812	30.335	24.37	26.472	27.698	29.749	32.017	37.488	36.576	29.159	26.514	29.933	27.571	40	31.362	29.541	38.07	26.766	31.996	26.57	40	25.551	30.111	28.711
hsa-miR-302c-3p	26.683	40	30.607	28.809	29.913	28.454	28.585	30.244	38.149	29.848	27.736	25.014	30.35	27.464	29.775	22.737	28.255	31.921	28.459	30.884	30.901	40	31.101	29.542	27.865	28.533	25.839	26.233	24.988	28.619	30.476	27.166	30.635	31.524	27.828	30.87	29.165	31.566	28.316	29.918	40	33.758	27.715	28.785	30.776	27.641	29.036	28.591
hsa-miR-302c-5p	40	40	38.36	40	40	40	35.067	38.749	40	31.949	35.453	40	34.364	40	40	36.93	31.288	38.261	34.867	40	40	40	40	31.412	40	40	36.788	38.696	40	32.972	40	39.601	33.509	32.727	37.879	31.549	40	40	27.699	40	35.817	33.501	35.208	30.666	40	38.473	40	40
hsa-miR-302d-3p	34.134	40	36.254	37.698	39.602	37.626	29.729	38.064	40	29.628	27.373	30.476	31.801	34.704	27.975	28.81	27.815	29.668	30.466	37.749	36.234	40	38.287	34.17	33.804	31.963	36.732	34.615	29.803	34.189	29.812	30.362	28.226	38.223	26.716	30.976	37.567	33.831	27.53	31.922	26.897	27.998	35.071	31.411	39.502	28.873	38.012	33.871
hsa-miR-30a-3p	20.667	26.322	24.228	22.78	23.773	23.813	21.447	22.749	26.662	21.74	21.406	21.169	21.006	21.57	26	22.134	21.86	20.96	19.622	23.121	20.501	26.674	24.159	21.475	22.143	21.108	21.352	21.087	27.317	23.24	22.391	19.707	25.628	27.122	22.476	21.088	21.643	22.33	20.232	20.733	25.396	21.697	22.282	22.892	27.073	21.504	22.798	22.329
hsa-miR-30a-5p	19.556	25.652	24.523	23.075	23.772	24.275	20.152	21.683	26.243	18.951	18.822	19.185	18.558	18.77	23.907	20.293	19.671	18.082	15.946	20.948	17.43	25.968	19.367	20.32	19.973	18.707	17.968	18.195	26.581	20.55	20.74	14.348	23.781	27.923	18.294	17.092	19.109	19.303	17.784	17.631	24.084	19.533	18.614	17.804	29.034	17.815	21.533	19.846
hsa-miR-30b-5p	15.133	25.086	18.355	16.494	18.601	17.649	15.427	17.401	24.148	16.032	16.671	14.991	15.146	15.473	19.942	16.691	15.807	17.473	15.165	19.142	15.157	22.674	17.856	15.23	17.006	16.23	15.321	15.334	17.457	17.428	17.962	10.73	21.389	18.234	16.115	16.318	15.305	15.962	14.878	15.472	23.258	18.404	16.529	15.756	24.098	14.903	16.893	16.575
hsa-miR-30c-5p	16.541	27.142	21.775	18.914	21.437	19.862	17.173	19.848	25.837	17.618	18.359	18.335	15.467	16.77	21.301	18.576	17.492	19.506	16.157	20.817	16.825	23.97	18.701	16.962	18.337	17.972	16.346	16.772	18.951	19.338	19.211	10.666	22.387	19.59	16.987	17.49	16.699	16.832	16.013	16.398	23.49	20.355	18.12	16.281	25.057	16.119	17.526	17.398
hsa-miR-30d-3p	27.073	33.374	31.014	29.573	30.803	40	25.414	37.643	40	27.733	26.552	28.122	38.566	26.337	30.788	25.94	24.232	24.454	23.684	29.19	24.722	31.733	40	28.974	27.632	28.077	28.295	28.87	40	28.866	27.163	25.421	40	35.671	29.032	26.737	27.184	24.751	25.487	22.958	40	26.042	25.754	27.933	40	24.516	31.236	40
hsa-miR-30d-5p	22.71	29.34	27.072	26.349	27.108	27.5	23.928	24.91	29.147	21.935	21.396	22.88	21.981	21.797	27.767	24.037	23.063	21.392	19.138	24.262	20.564	30.238	22.717	23.451	22.92	22.439	20.685	21.258	30.934	23.102	24.218	17.681	28.84	31.632	21.067	20.133	22.764	22.496	20.457	20.519	28.523	22.842	21.853	21.083	33.79	21.004	25.033	23.175
hsa-miR-30e-3p	21.378	26.789	24.487	23.651	24.301	24.338	21.482	22.752	27.374	21.997	21.303	21.975	22.026	22.326	25.348	22.296	22.267	20.326	20.556	23.893	20.057	26.943	25.171	22.01	22.942	21.009	21.613	21.372	28.128	24.078	22.557	19.242	27.155	28.255	22.319	21.922	22.605	21.785	20.934	20.782	27.263	21.829	22.656	22.323	28.284	21.739	24.076	23.164
hsa-miR-31-3p	40	40	40	40	29.211	40	40	31.089	40	28.267	40	29.98	31.359	40	40	27.961	40	32.163	40	32.022	40	40	40	26.934	26.708	32.868	28.672	28.89	40	40	33.446	29.903	40	40	40	40	29.755	40	26.55	25.677	40	40	25.844	40	40	40	26.753	40
hsa-miR-31-5p	23.664	31.066	40	24.561	26.496	27.024	23.672	25.158	29.208	24.536	25.144	23.145	24.522	24.968	39.377	25.26	24.38	27.719	22.865	26.677	25.957	27.083	26.698	23.304	22.841	25.629	23.8	22.624	25.134	26.416	25.812	21.151	40	26.179	25.643	24.226	23.578	26.916	21.264	24.215	26.688	26.159	24.469	23.432	32.53	24.233	24.056	26.589
hsa-miR-320a	18.408	24.133	22.62	19.681	21.57	20.642	18.549	19.493	24.327	19.785	19.675	20.071	18.013	18.219	23.511	19.535	19.058	18.737	16.576	20.205	18.036	23.034	20.148	18.496	19.525	18.619	15.826	18.012	20.568	18.296	20.279	12.645	22.795	20.565	19.414	16.894	18.519	18.601	18.231	18.663	21.498	20.217	18.74	17.399	25.299	17.704	19.287	18.386
hsa-miR-320b	21.425	26.975	25.19	24.045	24.558	24.759	21.963	21.677	27.087	22.308	21.935	22.133	21.755	21.597	29.432	21.831	21.354	20.719	19.386	23.107	20.311	26.318	22.639	21.803	22.926	21.533	20.638	21.285	26.963	20.724	23.495	14.96	25.291	28.697	22.637	20.262	22.056	20.939	21.231	21.784	24.705	21.986	21.981	21.068	30.021	20.795	23.745	20.974
hsa-miR-323a-3p	23.786	26.576	24.009	26.894	26.37	25.825	23.102	26.423	29.271	24.073	26.084	22.696	27.678	24.881	28.548	21.883	25.05	24.283	26.565	26.193	23.073	28.054	27.104	23.711	25.942	23.298	24.872	25.256	26.833	25.114	28.805	25.407	30.595	26.253	25.953	25.26	24.849	25.973	25.47	26.432	30.021	25.694	25.946	26.08	25.357	26.985	26.375	25.652
hsa-miR-324-3p	24.228	26.689	26.942	25.479	27.996	24.829	23.556	24.708	27.663	24.688	24.355	25.112	25.448	24.048	28.593	22.218	24.605	22.918	21.875	24.884	23.865	26.293	27.82	23.155	24.385	22.782	23.184	23.252	25.241	26.598	26.3	16.127	29.674	26.421	23.539	22.823	23.9	24.371	24.094	24.594	25.869	25.653	25.154	24.728	28.106	22.115	25.897	26.414
hsa-miR-324-5p	19.444	22.535	20.868	20.171	20.272	19.98	18.74	19.755	22.529	18.427	17.962	20.153	19.034	18.934	23.242	19.844	18.972	19.076	17.188	19.673	18.157	20.717	21.035	17.897	19.71	18.947	18.707	17.802	18.863	21.623	20.44	13.742	40	19.889	18.736	19.277	18.42	18.899	17.672	18.53	40	20.356	20.292	19.259	21.084	18.198	20.711	21.216
hsa-miR-325	31.84	33.615	28.279	29.987	35.868	34.656	36.436	39.562	30.98	27.081	30.427	29.771	28.534	34.317	30.417	35.982	29.433	40	40	26.853	38.2	29.067	28.652	23.833	28.724	30.402	35.856	27.351	30.102	34.859	37.013	25	25.455	28.967	27.391	24.069	34.62	31.327	33.614	31.025	33.316	40	34.314	34.242	32.744	31.511	31.158	34.992
hsa-miR-32-5p	27.349	34.826	29.7	26.175	29.167	25.933	40	26.816	39.167	28.003	28.386	28.117	26.874	27.111	40	33.604	30.51	40	23.835	30.801	25.565	40	27.763	27.663	27.73	21.511	25.988	25.88	40	28.112	28.813	21.225	32.58	26.226	26.744	25.685	28.007	34.277	26.879	27.193	33.172	29.204	25.984	32.415	28.874	25.735	27.252	35.973
hsa-miR-326	25.21	40	31.121	27.139	31.969	28.424	25.649	28.223	40	29.26	27.987	26.753	25.368	24.408	40	21.538	26.84	27.364	26.189	30.06	24.762	29.018	30.971	27.049	28.302	26.866	23.331	28.057	23.469	34.617	29.309	22.928	40	29.178	27.04	27.152	26.796	25.959	25.788	27.008	40	27.95	28.414	25.439	33.112	25.999	27.784	27.846
hsa-miR-328-3p	19.084	28.932	23.001	21.193	22.784	20.803	19.338	21.658	29.955	19.065	19.24	14.502	19.096	18.912	22.56	20.483	19.663	20.171	18.111	21.317	16.609	27.34	21.282	18.681	20.652	19.403	18.242	18.708	20.167	21.744	21.181	15.984	25.477	21.006	18.153	19.288	18.974	18.61	17.749	18.458	27.428	20.638	19.496	18.777	25.449	18.199	19.685	19.945
hsa-miR-329-3p	28.466	31.901	28.791	39.223	27.542	30.784	25.642	30.13	37.038	26.649	32.338	28.645	33.839	27.505	40	29.033	29.507	27.393	25.524	30.885	26.908	31.161	31.935	26.02	30.729	25.583	27.008	28.324	29.563	34.705	31.341	26.435	40	31.413	27.106	28.886	28.311	30.662	28.482	32.455	40	27.825	29.443	26.166	38.674	29.151	30.771	25.878
hsa-miR-330-3p	24.794	31.987	30.704	25.022	28.549	26.514	25.091	26.264	29.898	25.628	23.941	21.603	23.902	24.631	31.962	24.854	25.613	23.933	23.824	27.943	23.313	26.483	26.474	25.095	26.232	25.132	25.199	23.918	25.169	28.187	26.054	22.797	31.771	25.873	23.638	24.962	24.687	24.298	23.154	23.383	36.191	25.265	26.494	26.142	28.53	23.296	24.685	25.943
hsa-miR-330-5p	33.03	40	39.577	40	40	40	30.213	40	40	40	40	40	40	40	40	25.307	40	40	40	40	28.012	40	40	40	40	33.343	27.16	40	40	40	40	27.778	40	40	23.009	26.217	40	39.921	40	40	40	40	40	40	32.049	40	40	35.796
hsa-miR-331-3p	17.599	24.415	20.942	18.608	20.556	19.66	17.815	19.422	24.647	17.71	18.837	18.772	16.584	18.158	22.211	19.441	18.234	19.68	16.484	20.14	15.794	23.095	19.829	16.402	19.233	18.372	16.637	16.813	18.311	20.196	19.137	10.761	25.435	18.192	17.188	17.138	16.979	17.524	16.412	17.025	22.323	21.033	18.457	17.68	23.618	16.627	19.343	18.734
hsa-miR-331-5p	27.326	34.202	32.382	30.397	28.913	31.57	31.207	28.094	40	26.781	27.847	30.914	26.72	32.796	29.587	27.656	30.951	29.974	27.683	29.475	26.151	30.292	34.07	26.58	31.941	27.833	25.636	26.446	30.123	29.066	27.29	24.03	32.345	24.701	40	28.548	28.558	28.186	27.82	29.528	40	25.15	28.799	26.459	40	27.227	30.507	28.995
hsa-miR-335-3p	26.052	29.941	26.972	27.343	26.93	27.78	24.784	25.961	32.453	24.098	27.209	25.864	25.248	25.947	26.533	25.266	26.272	24.955	24.373	29.609	22.989	30.964	27.967	24.576	27.922	24.735	24.215	24.982	28.172	27.018	27.176	25.159	27.019	31.958	26.175	26.186	26.235	25.139	23.208	24.888	25.485	26.162	27.591	25.827	32.758	23.895	26.714	26.634
hsa-miR-335-5p	18.185	27.704	25.751	22.295	24.274	22.268	19.697	22.341	28.625	20.726	20.977	20.539	19.674	21.128	26.339	22.671	20.309	22.757	18.994	24.216	18.322	24.078	22.997	19.652	21.949	22.691	19.521	20.434	22.536	22.624	22.492	16.996	31.369	23.946	19.722	20.528	19.388	22.88	18.823	19.67	38.236	24.371	20.707	19.329	27.294	19.059	20.83	20.182
hsa-miR-337-3p	28.366	40	40	40	40	40	27.985	40	40	30.423	40	40	33.243	30.296	40	40	35.248	40	37.26	31.567	25.761	40	30.511	36.581	40	27.102	28.667	28.641	40	29.544	40	40	40	35.829	33.291	40	40	28.618	30.322	31.042	40	40	40	40	40	40	40	40
hsa-miR-337-5p	23.143	26.72	25.288	40	40	28.835	24.418	26.207	26.904	23.949	25.478	27.791	27.733	26.925	30.919	26.938	26.524	23.209	25.362	27.519	22.577	26.149	30.984	23.898	27.199	27.553	23.411	23.03	26.422	26.152	28.367	25.788	40	24.472	25.865	28.96	23.583	26.359	24.096	25.832	40	27.878	28.674	26.362	37.73	24.326	28.627	26.717
hsa-miR-338-3p	26.552	26.067	40	30.821	40	24.741	25.344	26.93	27.829	26.286	24.568	27.222	31.74	26.563	29.684	40	32.643	25.075	25.728	38.336	25.375	24.696	40	33.055	40	25.507	25.577	26.712	40	28.478	30.999	26.421	40	30.378	25.509	27.862	31.622	40	26.313	26.182	40	32.566	25.401	27.648	40	26.977	40	39.737
hsa-miR-338-5P	27.143	32.568	29.47	28.784	29.731	30.04	29.956	28.066	33.271	24.595	24.929	24.957	25.103	29.47	26.611	26.061	27.006	27.146	30.943	30.38	26.572	31.976	33.034	27.079	25.898	25.796	30.102	26.266	23.293	26.862	28.805	27.87	25.906	23.731	28.449	25.561	27.748	26.707	25.274	24.814	24.696	25.541	29.186	25.283	27.432	25.131	31.306	26.577
hsa-miR-339-3p	24.154	30.263	27.617	26.434	27.276	25.919	24.457	26.649	29.988	24.867	24.956	25.836	25.183	24.491	27.734	23.798	24.61	23.985	23.852	25.995	23.447	27.692	27.222	23.764	25.486	23.111	24.159	24.545	25.262	26.762	26.629	20.706	30.606	25.69	24.939	25.132	24.89	23.816	23.939	25.525	27.566	24.837	25.826	25.612	28.892	23.642	25.623	25.993
hsa-miR-339-5p	22.01	30.795	26.194	24.764	28.953	26.997	23.617	26.847	33.259	22.396	26.397	24.141	22.893	22.247	28.947	25.008	23.653	25.396	22.561	26.76	22.438	32.352	25.322	22.246	23.823	23.566	22.73	22.579	24.471	25.387	25.62	17.6	40	25.774	23.046	25.31	22.025	23.525	21.218	22.172	40	26.116	23.956	23.806	32.728	21.214	23.628	23.835
hsa-miR-33a-3p	27.078	28.675	40	28.153	40	29.454	27.508	29.375	40	29.612	27.026	31.729	40	28.149	40	31.803	28.374	28.56	25.509	28.986	30.029	40	29.225	31.557	30.138	28.784	28.029	29.285	40	29.914	29.632	34.833	40	34.646	26.214	40	36.374	30.468	29.928	30.439	40	28.471	28.416	40	31.223	33.668	30.853	40
hsa-miR-33a-5p	28.461	40	29.181	40	40	40	30.542	31.507	30.736	28.202	35.336	28.984	29.762	30.021	31.366	30.778	35.872	33.276	40	40	26.349	30.619	34.439	27.922	29.785	33.064	30.942	28.217	32.741	40	30.104	25.294	33.731	40	28.846	28.44	31.028	29.69	29.142	26.355	32.629	30.997	37.674	28.62	40	26.709	37.601	29.285
hsa-miR-33b-5p	29.081	40	40	40	40	40	40	40	40	40	40	40	40	40	40	29.028	40	40	40	40	40	40	40	27.437	40	40	40	40	40	40	40	31.283	40	40	40	40	40	40	40	40	33.961	40	40	39.376	40	40	40	40
hsa-miR-340-3p	25.501	30.709	28.972	27.848	29.156	28.61	26.718	26.489	12.527	8.277	28.694	8.039	8.946	26.746	28.748	27.123	25.993	26.893	26.859	29.951	8.287	13.401	29.626	32.745	32.449	27.424	26.406	8.277	38.014	27.668	29.147	9.058	32.639	32.177	26.843	8.23	8.537	25.143	8.334	32.6	39.858	28.885	27.566	8.759	33.008	8.301	29.43	8.166
hsa-miR-340-5p	21.665	28.893	25.255	24.344	23.798	23.254	22.479	24.775	28.524	23.978	22.572	23.796	23.732	22.879	29.452	25.477	23.019	25.328	22.172	25.951	21.698	26.056	25.768	22.141	23.497	24.041	22.235	22.787	26.647	26.749	25.092	18.056	28.354	26.188	22.878	23.494	23.023	26.104	22.338	22.544	28.686	26.514	23.969	23.551	30.238	22.918	24.418	25.789
hsa-miR-342-3p	17.432	17.053	18.194	16.199	18.567	17.896	17.818	17.65	17.365	19.766	18.761	19.589	19.68	19.144	24.351	17.405	18.245	16.739	19.022	19.643	19.535	17.501	22.585	18.561	17.656	16.528	19.202	18.631	20.229	19.988	20.177	16.629	21.445	20.786	20.224	20.338	18.989	17.445	19.988	20.537	16.792	17.51	20.349	20.379	19.238	19.281	21.049	20.713
hsa-miR-342-5p	24.549	28.584	24.239	24.764	29.171	27.611	25.922	28.232	29.896	27.68	27.232	25.341	24.629	25.289	31.57	26.936	25.749	23.81	24.25	27.532	24.77	29.839	28.081	25.647	24.448	25.793	24.669	24.71	31.042	27.007	26.477	19.904	25.238	28.589	25.486	26.143	25.817	26.713	27.111	27.28	30.066	29.915	25.563	24.894	30.462	25.323	27.03	27.097
hsa-miR-345-5p	21.162	25.944	25.725	22.954	24.339	21.902	21.372	22.937	26.109	22.17	20.348	22.813	22.74	21.931	25.141	21.264	21.773	20.376	19.013	21.803	21.99	24.187	24.337	21.057	21.566	20.25	21.721	21.252	22.57	24.48	21.523	17.464	28.814	22.61	20.781	21.836	21.765	21.019	21.374	20.829	25.286	21.933	23.038	21.492	26.667	21.023	22.95	24.065
hsa-miR-346	22.45	40	23.489	22.579	22.831	21.647	22.896	22.667	32.074	21.963	20.044	25.011	21.462	22.503	24.923	22.271	22.077	22.632	21.429	23.729	22.579	28.953	22.046	21.374	22.364	23.323	21.757	21.32	24.931	23.81	22.598	20.923	22.641	24.161	20.585	21.071	21.866	23.246	22.055	21.512	38.963	25.014	22.118	20.873	39.771	21.597	21.538	21.262
hsa-miR-34a-3p	21.675	28.135	28.672	25.924	25.568	26.552	24.907	24.656	29.874	24.241	23.557	23.381	23.237	24.289	30.006	24.473	24.652	24.484	20.397	25.616	24.245	32.989	26.179	25.128	25.62	24.95	24.351	24.121	32.586	25.771	25.246	25.975	27.388	30.727	23.31	23.775	23.454	23.084	23.865	22.886	32.415	24.947	23.179	23.744	39.849	22.584	27.647	26.671
hsa-miR-34a-5p	19.001	29.647	27.445	22.66	25.025	22.554	20.561	23.127	26.501	22.321	22.247	22.015	21.228	21.515	27.411	23.248	21.66	24.042	18.525	23.236	21.985	25.87	23.198	19.126	21.003	22.817	21.767	20.699	23.713	23.413	22.138	20.224	28.516	24.172	21.595	21.226	20.3	23.174	21.044	20.863	30.715	24.037	21.296	20.649	31.841	20.641	22.7	23.468
hsa-miR-34b-3p	24.57	32.738	27.601	27.212	27.37	27.848	24.962	26.812	31.917	24.583	25.275	26.299	27.945	26.36	27.752	24.222	27.23	24.648	24.332	28.713	25.67	35.491	27.294	29.232	26.66	26.941	25.014	26.013	26.883	29.181	25.124	26.942	26.164	29.665	23.989	25.397	27.437	25.659	25.691	23.943	27.455	23.32	27.802	27.577	38.29	25.814	30.447	25.208
hsa-miR-34b-5p	28.817	40	40	40	40	40	40	40	40	40	32.336	40	29.137	37.383	40	40	40	27.892	26.942	40	40	40	40	32.179	40	40	28.296	27.455	40	40	28.038	33.112	40	40	26.922	27.924	29.016	40	28.014	28.287	40	29.295	27.731	40	40	40	40	36.777
hsa-miR-34c-5p	34.194	28.879	40	26.785	40	31.593	24.75	25.489	40	35.106	27.007	32.462	36.364	40	33.957	40	36.056	38.976	23.441	33.194	28.579	40	40	28.373	36.887	40	26.594	26.104	36.102	40	32.336	30.843	40	24.592	23.6	38.719	24.247	40	24.491	24.106	40	40	40	35.547	40	34.447	40	40
hsa-miR-361-3p	30.02	29.796	40	40	33.794	40	28.228	30.963	40	32.257	37.427	40	39.221	31.935	40	40	29.995	28.449	26.076	32.354	28.086	33.925	31.635	29.421	33.42	29.965	28.836	28.507	40	40	34.843	25.563	40	40	31.394	27.471	29.498	28.871	28.812	32.614	40	40	30.722	40	33.647	31.071	35.728	38.537
hsa-miR-361-5p	21.166	29.163	25.95	23.025	26.491	23.175	21.981	24.526	28.791	22.086	21.31	23.216	21.276	21.687	30.101	22.714	22.6	22.677	20.352	23.653	20.866	27.603	24.908	22.251	23.088	21.452	21.887	21.754	23.548	24.567	22.631	21.395	26.209	23.223	21.212	22.048	21.906	22.389	21.135	21.018	26.142	22.285	22.311	21.477	28.384	21.053	23.447	23.821
hsa-miR-362-3p	25.528	29.915	33.699	27.89	30.899	27.475	26.601	27.016	31.039	27.021	25.65	25.835	28.282	26.24	31.758	25.751	26	28.967	23.144	27.512	25.755	38.707	29.466	24.993	25.39	26.521	25.728	25.113	30.017	28.886	29.217	18.544	40	27.937	26.811	24.839	26.882	29.537	26.455	26.273	40	27.859	27.168	25.935	40	26.05	28.911	26.781
hsa-miR-362-5p	26.044	35.447	32.613	26.914	34.547	29.231	34.142	27.071	38.257	27.504	27.816	30.919	27.304	28.419	40	28.638	26.613	27.151	27.123	34.813	28.32	33.044	35.661	27.523	33.01	34.138	32.056	28.188	28.34	40	29.745	21.717	34.722	28.755	34.027	31.947	26.491	37.356	29.025	27.048	40	25.694	27.423	29.559	35.698	26.306	29.268	30.803
hsa-miR-363-3p	22.181	24.702	21.327	22.162	23.783	21.925	20.708	21.052	32.219	22.25	24.833	24.237	24	21.634	27.962	22.473	23.781	22.872	20.1	23.636	21.734	24.912	28.06	22.779	22.371	23.016	22.214	20.71	22.873	23.029	24.203	11.82	27.586	24.743	22.865	20.858	20.742	25.901	21.207	21.934	27.877	24.467	22.44	24.867	25.281	21.068	23.203	24.45
hsa-miR-363-5p	40	40	40	40	40	40	40	40	40	40	40	40	40	40	40	40	33.9	32	31.805	40	34.531	40	40	38.355	36.917	40	28.532	32.676	40	40	40	24.513	40	33.151	39.211	30.352	32.438	38.588	40	40	40	35.04	36.751	40	40	36.891	40	38.405
hsa-miR-365a-3p	20.286	23.59	23.807	23.117	23.894	21.411	21.522	21.371	22.894	23.13	19.7	22.565	22.932	22.625	26.483	21.352	22.766	20.905	20.058	21.452	23.211	21.905	24.793	21.47	21.56	20.752	22.9	21.439	23.679	26.288	21.539	21.098	27.183	22.673	21.806	22.548	22.217	21.108	22.525	21.174	27.19	21.984	22.833	22.573	24.669	22.668	22.881	24.91
hsa-miR-367-3p	29.414	37.636	33.067	31.381	31.536	29.537	31.675	31.922	40	29.766	28.432	33.446	32.741	33.07	32.047	31.998	28.448	32.428	34.941	31.562	33.343	40	34.128	31.255	27.657	30.151	31.316	31.328	29.715	30.503	30.665	28.924	32.683	30.129	29.299	30.823	29.989	30.284	33.411	32.834	40	30.871	33.955	31.195	36.007	29.212	33.42	33.024
hsa-miR-367-5p	40	37.883	36.018	40	40	34.214	40	40	37.278	38.494	34.612	40	40	37.462	40	39.843	40	34.659	33	37.533	40	32.136	33.516	35.767	35.671	34.913	37.219	35.416	40	36.415	36.416	37.115	40	40	40	37.29	38.582	40	32.989	36.44	40	40	35.173	35.072	40	40	40	40
hsa-miR-369-3p	39.216	40	34.684	40	40	37.515	28.314	38.444	36.814	40	38.098	40	27.806	31.663	40	33.906	26.901	29.876	25.738	36.45	26.513	40	36.642	25.656	37.115	40	25.096	34.378	27.457	40	38.675	29.012	34.373	40	29.668	40	26.576	37.105	27.185	40	40	40	25.217	26.899	37.534	40	26.614	40
hsa-miR-369-5p	28.679	27.8	24.808	33.623	34.135	29.183	23.626	24.543	37.759	26.521	24.793	25.086	30.825	24.581	30.872	26.9	24.896	27.177	23.902	38.768	23.756	38.707	34.779	24.486	26.789	26.111	24.368	26.012	27.443	31.534	30.713	28.234	40	33.196	24.917	37.344	23.937	25.161	24.998	26.444	35.233	24.05	36.287	25.423	26.92	27.594	25.924	28.528
hsa-miR-370-3p	21.237	25.159	21.701	27.93	25.253	21.928	20.339	23.887	25.87	20.884	24.223	23.561	23.52	22.607	26.005	23.384	22.697	20.848	22.13	23.316	22.62	23.875	25.657	20.224	23.821	20.988	23.774	21.163	23.592	23.881	26.031	22.12	40	22.669	26.245	22.646	20.51	23.57	22.128	23.203	40	23.342	23.54	25.383	25.188	24.456	25.133	22.685
hsa-miR-371a-3p	40	35.58	32.702	26.589	31.941	32.602	29.185	34.859	34.657	34.571	35.298	30.55	33.246	40	40	30.77	30.698	31.233	28.92	32.648	34.243	32.951	31.003	26.805	30.675	28.958	29.531	36.345	31.166	34.331	37.088	40	40	31.523	28.102	35.625	27.786	28.548	31.785	32.527	36.534	32.469	32.016	32.621	40	40	29.687	28.617
hsa-miR-372-3p	26.228	34.743	28.633	26.903	30.275	25.242	23.08	23.895	33.174	26.044	24.391	23.84	24.175	27.927	28.704	29.738	25.652	24.424	25.186	29.956	27.551	34.826	30.999	22.637	24.035	27.797	22.978	26.567	31.767	25.518	23.477	23.697	33.483	30.292	22.108	25.349	25.27	25.476	28.042	26.166	39.919	31.85	26.353	24.152	40	22.887	28.222	25.313
hsa-miR-373-3p	37.517	36.947	35.197	31.595	33.384	29.76	26.268	30.824	40	22.404	22.304	31.486	31.795	40	35.732	21.553	30.29	32.318	28.837	30.697	35.786	37.718	40	29.271	27.732	23.463	30.837	30.008	31.851	22.999	29.749	24.699	40	27.827	22.353	31.717	24.44	30.344	31.079	22.361	31.313	27.982	31.307	28.488	31.317	29.707	33.315	23.547
hsa-miR-374a-3p	40	40	40	28.805	40	40	40	40	40	40	40	40	40	40	40	40	40	40	40	40	40	40	40	40	40	40	40	40	40	40	40	27.966	40	40	32.955	40	40	39.815	40	30.583	40	40	40	40	40	40	34.086	40
hsa-miR-374a-5p	18.947	27.926	22.236	20.369	22.954	20.737	19.355	22.129	28.5	19.958	20.899	21.051	19.623	19.729	23.286	22.901	19.914	22.303	17.712	23.527	19.471	26.227	21.98	19.034	21.52	21.588	19	18.168	22.739	21.458	22.043	13.464	29.494	22.571	19.518	19.724	18.968	23.526	18.684	18.736	26.39	24.813	20.621	19.708	28.551	19.095	20.555	21.448
hsa-miR-374b-3p	35.066	40	40	40	40	40	34.088	40	13.337	8.21	40	8.041	9.151	40	37.393	40	40	40	35.832	40	8.368	14.513	40	8.616	40	40	40	7.604	40	40	40	9.232	40	36.726	40	7.818	8.594	40	8.212	8.884	40	40	40	8.788	40	8.135	40	8.368
hsa-miR-374b-5p	20.848	33.358	25.51	22.651	24.567	23.521	21.541	24.204	32.905	22.68	23.104	22.777	21.233	21.863	26.793	25.33	22.172	25.478	20.847	26.768	20.854	28.941	23.687	21.083	22.534	24.76	20.888	20.977	25.588	23.925	24.001	13.826	29.481	26.094	21.904	22.337	20.711	23.716	20.734	20.58	28.408	22.772	22.643	21.677	31.474	21.057	22.498	22.845
hsa-miR-375	18.257	20.376	21.216	21.738	20.644	20.876	20.603	18.437	19.716	19.424	19.875	19.892	18.118	20.493	23.393	17.542	19.05	18.084	19.721	19.029	21.073	18.604	21.889	17.506	19.325	17.793	18.283	19.816	18.416	20.971	20.161	19.247	21.152	19.11	19.869	19.721	18.188	18.744	19.558	17.167	22.122	20.03	20.36	20.678	21.525	19.644	20.102	20.814
hsa-miR-376a-3p	20.119	25.916	22.59	24.959	22.717	22.108	19.855	23.284	28.833	20.209	23.763	22.949	22.2	19.709	24.225	22.964	21.312	21.335	20.328	22.953	19.133	25.148	22.526	19.543	23.247	21.329	20.087	20.292	23.081	22.676	26.656	21.144	39.595	23.372	22.374	20.789	19.798	23.129	20.914	21.659	34.793	24.253	22.121	22.317	29.822	22.095	21.336	21.482
hsa-miR-376a-5p	33.402	40	36.135	40	40	40	33.975	40	40	29.908	40	33.817	40	38.891	35.414	29.965	40	28.47	33.792	31.991	30.619	40	40	31.239	40	29.904	40	31.612	40	33.234	40	34.922	40	40	40	38.484	36.335	40	32.097	38.813	38.004	38.767	40	40	40	40	40	40
hsa-miR-376b-3p	31.334	28.124	27.394	29.826	26.083	29.254	24.552	30.837	31.051	26.355	23.825	33.495	27.057	28.435	28.078	29.452	27.498	30.764	27.851	26.814	26.846	23.854	27.891	25.751	23.229	25.419	27.361	24.048	25.223	29.25	31.324	22.732	28.898	30.397	37.41	30.226	23.825	29.096	27.97	29.163	29.575	23.156	38.702	30.95	24.609	23.822	24.155	28.156
hsa-miR-376c-3p	21.467	29.371	25.934	26.444	26.914	23.931	21.464	25.56	32.188	22.817	25.246	24.676	23.2	22.569	26.357	25.464	23.442	24.945	22.277	25.443	20.869	27.409	23.997	21.755	24.23	23.65	22.255	22.766	26.443	24.611	27.446	22.117	40	25.459	23.9	22.755	21.783	25.268	21.991	23.402	28.899	27.381	23.412	22.655	29.985	23.603	23.386	23.669
hsa-miR-377-3p	40	33.414	28.344	28.599	27.313	26.029	28.308	29.075	37.449	28.988	27.544	27.721	29.707	26.101	33.752	28.804	27.578	30.223	29.875	30	29.252	29.279	27.151	25.476	24.292	25	28.284	25.253	32.893	28.177	31.212	40	40	31.36	27.424	26.02	26.255	30.103	30.123	30.423	33.74	24.442	28.768	30.388	34.799	28.028	30.974	29.612
hsa-miR-377-5p	40	40	40	40	40	40	40	34.529	40	40	40	40	32.094	40	27.651	40	29.761	30.137	29.841	40	29.672	34.913	40	29.912	33.32	29.098	27.583	31.463	40	40	40	38.05	40	40	40	30.468	40	40	34.413	31.776	40	31.649	31.417	36.438	40	32.128	40	40
hsa-miR-378	22.502	23.802	25.198	22.751	23.998	22.701	23.253	21.393	24.428	21.086	22.692	21.259	21.554	22.747	23.979	20.959	22.593	20.256	20.807	22.029	19.204	24.196	25.407	20.731	22.557	20.663	22.71	21.176	24.904	22.475	22.029	14.835	24.274	25.126	22.936	21.029	21.66	22.712	20.377	21.6	21.998	20.931	23.552	21.317	27.823	20.607	23.632	21.576
hsa-miR-378a-5p	25.601	29.763	27.753	29.98	28.556	27.79	26.136	25.33	40	30.074	23.574	40	32.318	26.564	27.823	25.425	26.793	22.467	22.799	26.539	40	40	29.391	40	27.542	23.721	26.728	30.24	30.041	29.529	25.917	40	28.496	31.85	25.788	30.521	36.043	25.381	27.565	28.989	40	24.295	26.778	35.595	40	29.822	28.244	33.82
hsa-miR-379-5p	22.884	29.191	24.68	27.97	26.079	40	22.605	24.586	30.806	23.585	26.573	25.603	26.462	23.178	27.247	25.941	23.978	25.421	24.186	26.545	22.651	29.23	26.786	22.052	23.914	23.199	23.957	23.662	24.408	40	40	23.162	40	25.983	26.172	25.14	22.895	24.855	23.798	25.502	40	28.42	25.183	25.661	31.395	25.025	25.32	23.691
hsa-miR-380-3p	40	40	39.963	40	40	37.353	40	27.337	40	27.043	27.584	38.294	40	40	40	25.246	40	40	24.674	39.288	30.327	40	40	40	40	36.79	38.179	36.539	40	40	40	40	40	40	40	40	36.801	40	26.467	29.2	40	25.915	40	40	40	28.938	40	40
hsa-miR-380-5p	40	40	40	40	40	34.957	32.092	40	32.889	26.474	40	26.983	28.506	33.202	40	32.527	40	30.577	30.694	36.541	26.252	33.77	31.143	27.095	40	30.087	40	25.584	38.177	38.767	36.266	22.379	40	40	29.43	24.995	27.335	40	25.633	26.148	40	32.248	38.974	27.695	40	26.685	40	28.688
hsa-miR-381-3p	29.403	33.065	32.003	24.805	32.938	29.422	29.453	32.258	30.874	24.705	27.198	27.835	26.611	28.804	37.42	26.227	28.192	30.72	22.561	29.625	29.955	39.092	28.691	27.464	26.897	23.839	29.846	28.299	28.939	24.583	29.932	23.908	35.212	28.382	22.566	28.4	25.832	29.709	22.969	27.372	36.82	23.392	23.298	27.395	39.704	24.441	28.525	23.848
hsa-miR-382-5p	18.261	22.71	19.586	23.098	19.389	20.065	18.403	21.171	24.954	18.827	20.945	20.86	19.228	17.022	22.008	18.362	18.855	18.878	17.692	19.938	16.985	21.598	20.159	17.577	19.521	18.341	16.393	18.986	20.503	20.011	21.978	18.795	22.133	19.615	19.308	18.543	18.111	18.897	18.033	19.26	38.655	18.667	18.467	19.094	23.826	19.053	19.169	18.773
hsa-miR-383-5p	30.266	30.955	30.856	32.644	30.878	31.897	30.935	31.123	34.266	26.846	27.679	27.126	28.597	27.824	29.778	22.605	30.737	25.894	24.462	27.409	26.219	34.923	31.746	28.987	31.82	24.548	24.932	28.516	26.347	30.331	26.518	25.478	28.807	25.07	22.23	26.167	28.387	26.884	26.897	27.364	31.369	21.405	31.739	27.938	25.644	25.938	35.138	29.089
hsa-miR-409-3p	19.026	17.861	19.617	23.358	20.328	19.797	18.64	19.583	22.194	19.979	22.217	21.113	20.963	18.602	22.525	19.248	19.752	17.991	19.698	20.244	17.999	20.496	22.808	18.871	20.707	17.716	18.174	20.384	22.245	21.051	23.999	19.994	25.497	21.906	21.852	20.212	19.675	19.9	19.69	21.455	23.641	19.452	20.624	21.475	22.244	21.787	21.235	20.856
hsa-miR-409-5p	40	29.989	40	40	40	40	27.768	40	32.758	27.943	40	26.388	32.965	30.762	40	29.935	27.864	35.871	27.482	35.147	27.028	40	40	29.251	40	29.856	23.389	40	31.95	34.111	40	32.511	40	34.691	27.622	38.469	26.422	30.486	29.938	30.595	40	40	35.289	40	31.202	31.361	28.377	40
hsa-miR-410-3p	22.84	34.45	30.687	28.754	28.932	27.266	24.47	28.816	34.145	24.393	24.634	25.599	24.595	24.172	27.413	21.65	24.705	26.047	22.693	27.315	22.68	27.377	25.786	23.223	25.785	25.446	22.211	23.923	26.523	27.311	29.181	25.236	40	27.223	23.805	24.359	23.269	28.085	23.451	24.985	36.882	23.324	23.665	24.559	29.566	23.211	24.487	23.315
hsa-miR-411-3p	30.39	33.379	37.815	27.96	40	27.513	28.671	27.172	23.806	21.837	30.192	21.995	23.137	34.631	26.909	28.738	40	40	28.03	40	22.014	25.199	40	22.766	40	29.249	28.154	21.264	40	28.145	40	21.87	40	33.706	29.174	21.036	22.846	40	21.1	22.188	40	30.146	26.199	22.693	33.942	22.144	40	21.536
hsa-miR-411-5p	21.479	28.175	34.082	36.202	33.938	24.62	22.97	26.805	35.053	22.801	33.525	23.543	23.831	20.856	32.542	22.415	25.288	22.481	21.499	28.023	21.531	30.885	24.12	23.134	24.005	24.823	23.204	22.31	26.091	25.249	40	20.861	35.786	25.111	23.469	25.446	21.626	28.203	22.266	23.276	32.159	23.133	23.163	22.875	32.214	26.289	26.693	23.225
hsa-miR-412-3p	40	40	40	40	40	40	40	40	40	40	40	40	40	32.432	40	40	40	40	28.491	40	40	40	27.9	40	40	40	29.395	40	40	40	29.348	32.954	40	40	40	40	30.85	40	39.428	40	40	40	39.604	40	40	40	38.954	40
hsa-miR-422a	33.461	32.212	33.364	33.473	38.131	32.577	28.533	31.025	32.979	28.979	27.41	29.434	30.651	26.961	40	24.136	29.368	27.995	23.819	28.762	32.584	32.726	34.541	25.724	31.027	28.427	29.485	28.243	31.033	31.886	29.58	26.303	35.682	27.638	24.566	31.869	30.972	30.174	27.312	26.731	34.893	30.372	31.055	26.425	27.039	24.816	30.416	26.829
hsa-miR-423-5p	20.614	26.636	24.023	22.085	23.6	21.214	20.631	21.762	26.4	22.533	20.764	23.063	22.082	20.867	26.916	21.103	21.12	20.192	19.693	22.905	20.04	24.776	23.667	20.853	21.677	20.57	20.89	21.139	23.046	22.561	22.816	14.861	25.857	23.848	21.121	20.507	21.431	21.76	21.281	21.71	26.133	21.996	21.808	20.695	27.268	20.873	23.096	22.34
hsa-miR-424-3p	23.614	27.731	40	27.406	40	24.34	23.428	24.017	26.4	26.473	23.605	29.642	26.871	27.192	40	24.464	26.107	22.483	23.167	26.155	26.176	25.218	40	25.586	25.227	22.646	25.647	24.859	40	28.551	26.208	21.031	40	30.331	27.042	25.132	26.957	23.671	25.358	23.907	33.197	23.591	27.68	26.221	27.548	25.58	28.457	29.547
hsa-miR-424-5p	23.974	40	40	25.403	26.441	25.229	26.83	26.311	31.636	27.637	26.181	27.252	27.26	23.82	31.467	26.526	25.572	40	23.3	29.188	32.118	29.71	40	25.328	25.266	27.016	22.534	25.222	25.574	40	26.18	20.487	33.603	31.707	22.375	21.393	26.98	27.444	24.452	24.068	34.552	23.612	26.412	25.933	31.294	24.742	38.818	27.137
hsa-miR-425-3p	24.711	28.976	27.496	27.084	28.615	27.119	25.23	25.038	34.399	26.138	24.448	26.195	25.859	25.18	29.383	27.108	25.452	25.853	24.858	31.645	23.482	32.736	35.486	25.819	28.493	24.723	23.726	26.074	40	26.555	27.265	23.957	34.433	35.523	25.815	27.467	26.548	24.796	24.692	24.621	40	26.989	26.127	25.9	31.036	25.111	27.103	25.645
hsa-miR-425-5p	19.835	24.903	24.82	22.31	24.792	21.264	20.55	22.233	25.334	22.094	20.33	23.062	21.226	19.87	24.948	20.805	21.214	20.85	19.167	21.831	20.434	24.188	23.36	21.644	21.342	20.108	19.81	20.679	16.145	24.371	23.353	13.438	28.156	22.862	20.961	20.013	21.633	20.241	20.811	20.517	24.976	22.926	20.976	21.2	25.198	16.405	22.193	22.672
hsa-miR-429	27.449	29.559	36.77	35.535	40	27.133	32.488	32.629	40	33.017	33.372	24.156	30.413	34.335	40	23.076	27.966	26.33	26.603	40	30.604	31.077	40	28.38	27.02	30.973	25.578	37	29.305	40	36.44	26.509	34.649	33.764	24.853	29.681	26.926	26.795	26.929	26.13	35.89	23.595	28.009	27.369	31.113	26.95	35.151	33.858
hsa-miR-431-3p	40	40	40	40	40	31.937	31.35	40	40	32.05	29.057	34.439	32.793	40	40	31.656	40	32.81	39.266	37.67	34.156	40	40	29.03	40	32.151	38.062	30.996	40	36.053	32.292	40	31.731	40	29.758	40	40	40	33.155	28.507	40	32.462	32.037	32.161	40	40	40	33.594
hsa-miR-431-5p	23.436	26.362	23.792	31.729	27.505	25.398	22.955	26.672	28.128	25.043	30.387	27.457	28.322	24.595	34.302	25.275	25.381	23.667	26.201	26.803	23.089	26.292	28.448	22.875	27.757	22.292	26.034	23.677	26.25	27.911	31.926	26.101	29.816	26.575	29.072	27.056	24.797	25.663	25.421	27.14	33.418	25.736	26.628	28.572	29.103	28.889	27.009	28.317
hsa-miR-432-3p	40	40	40	40	32.092	40	40	29.19	31.401	28.188	30.395	30.747	30.204	37.933	35	30.412	32.486	32.103	30.773	32.757	25.005	29.38	33.255	26.606	40	29.08	31.93	27.91	40	35.161	40	28.156	30.347	40	33.086	27.915	27.053	32.276	27.189	30.264	40	35.093	29.888	32.201	40	29.614	37.626	28.801
hsa-miR-432-5p	23.64	24.45	25.056	28.473	25.407	25.626	23.409	26.375	32.269	26.829	26.741	29.072	29.134	25.97	27.45	24.795	26.498	23.349	25.103	26.053	23.383	28.162	27.072	25.351	26.931	22.683	26.132	26.886	22.167	27.273	27.571	27.179	28.351	29.492	28.006	26.463	26.233	25.269	26.165	29.663	29.695	24.631	24.81	29.979	27.666	27.972	27.438	27.141
hsa-miR-433-3p	24.079	26.795	24.488	27.248	26.662	24.796	23.417	26.435	31.809	24.313	26.204	26.498	25.729	26.062	30.65	20.134	24.43	24.633	21.546	25.188	23.158	27.786	26.824	24.253	26.584	22.526	25.936	23.842	27.145	24.026	26.312	26.9	29.035	25.664	25.983	25.249	23.669	24.073	24.476	26.071	36.829	20.749	26.084	25.856	28.936	25.537	26.921	25.06
hsa-miR-449a	27.496	35.196	30.435	31.646	34.54	28.844	26.914	40	40	40	40	38.771	35.89	38.06	40	33.693	36.008	27.377	29.736	40	30.534	40	40	34.894	40	32.252	30.69	40	40	40	40	26.631	40	40	22.724	34.103	31.627	37.136	34.153	33.546	40	40	40	29.806	40	30.228	40	40
hsa-miR-449b-5p	30.368	34.011	33.072	24.95	31.048	35.895	25.069	40	40	40	29.398	40	36.495	37.358	40	26.755	31.887	32.963	29.015	40	29.252	40	34.512	34.938	36.735	40	28.191	37.696	40	40	40	24.187	40	40	28.161	35.625	40	40	33.46	31.191	40	40	40	27.62	36.71	32.671	33.396	36.71
hsa-miR-450a-5p	30.148	40	40	29.899	40	27.561	28.839	40	30.582	33.413	26.493	29.907	31.509	40	29.898	27.769	29.357	27.58	27.608	31.129	29.415	28.422	40	40	29.759	30.281	27.435	27.764	28.873	40	30.354	25.754	40	30.756	27.682	27.46	28.489	40	27.321	26.424	40	30.228	29.859	31.809	40	29.135	40	40
hsa-miR-450b-3p	34.609	37.576	40	36.476	29.651	38.507	34.649	34.842	40	31.173	30.937	26.792	40	40	31.65	30.42	39.657	40	33.302	30.278	40	38.32	33.691	40	34.157	28.969	29.995	30.975	40	40	32.11	34.179	32.094	31.482	27.84	34.896	39.133	39.648	38.81	28.102	40	34.059	40	32.249	40	30.57	40	40
hsa-miR-450b-5p	27.943	37.247	29.269	31.167	29.203	26.069	26.177	27.441	37.513	24.074	24.966	31.756	27.015	30.313	27.485	26.068	28.102	29.792	25.264	24.638	31.064	29.644	32.323	28.536	28.87	24.708	25.722	25.038	25.696	25.76	25.067	23.169	27.236	24.57	26.148	27.344	25.5	24.513	26.566	26.45	25.732	30.534	28.468	26.61	28.866	24.081	26.69	29.975
hsa-miR-451a	13.695	17.871	15.903	13.764	16.308	14.089	12.946	12.705	17.938	13.746	13.764	13.435	13.917	11.705	18.228	14.231	12.103	12.707	9.97	13.416	12.28	16.511	14.463	11.839	12.771	12.994	11.445	11.632	15.267	15.06	15.434	7.115	20.892	15.279	14.033	10.067	12.273	16.136	12.723	12.684	18.683	15.314	12.411	11.785	20.229	11.263	13.693	15.807
hsa-miR-452-5p	26.213	40	31.228	26.519	34.525	26.294	26.788	26.929	36.964	27.233	29.527	26.487	27.414	27.245	40	26.828	25.183	27.067	25.165	27.305	24.737	29.104	27.087	25.811	26.554	26.515	26.85	25.515	26.946	25.051	27.367	26.731	40	29.09	26.381	26.419	25.634	27.944	26.608	27.704	40	29.548	27.165	26.548	40	26.897	28.925	27.193
hsa-miR-454-3p	23.123	25.846	26.959	24.869	26.657	25.086	23.257	25.894	30.227	24.893	24.391	24.76	25.019	23.967	30.813	25.22	24.471	25.878	22.869	27.127	25.338	29.628	27.015	23.107	24.771	24.696	23.107	22.589	27.663	25.883	25.948	16.355	29.27	26.987	24.029	24.007	23.788	25.999	23.905	24.271	24.121	27.391	25.049	25.1	32.385	22.979	25.642	25.161
hsa-miR-454-5p	32.058	29.626	29.961	34.055	31.139	31.11	31.916	29.469	34.724	29.992	29.512	32.323	31.438	31.313	40	40	33.115	30.469	29.289	40	29.754	31.26	40	30.137	30.842	30.002	30.029	29.484	40	31.536	32.485	24.914	40	40	29.884	32.055	31.056	31.096	28.959	29.999	39.797	40	32.257	30.805	40	32.385	32.569	31.784
hsa-miR-455-3p	27.23	40	40	40	40	40	27.368	40	40	40	40	28.566	26.166	40	33.72	40	40	40	25.6	40	30.287	34.963	27.143	26.05	28.258	28.289	26.524	29.666	40	27.962	28.595	28.562	40	29.032	30.845	28.856	25.869	40	26.23	40	40	40	28.686	26.07	40	40	40	40
hsa-miR-455-5p	25.689	40	40	40	40	40	40	28.521	40	40	40	27.669	27.471	27.852	39.677	36.398	40	40	24.799	29.914	26.259	40	40	40	27.577	30.504	29.321	28.53	27.728	27.652	40	25.917	40	32.548	26.138	25.641	40	38.437	29.551	26.912	38.974	29.787	28.843	40	32.041	37.187	34.793	29.968
hsa-miR-483-3p	22.703	28.312	26.96	25.793	25.869	24.904	26.091	24.857	35.29	24.603	30.048	24.31	24.7	26.082	40	25.006	24.623	23.738	22.301	27.492	23.71	29.228	25.631	24.272	24.833	25.035	23.927	23.296	30.511	26.32	23.983	25.669	28.625	29.976	28.054	23.972	24.826	22.273	25.829	25.832	27.272	24.789	24.622	25.354	40	26.532	25.664	27.174
hsa-miR-483-5p	18.813	29.306	24.206	21.057	22.558	21.096	20.541	22.311	29.192	22.03	21.279	22.541	19.799	21.929	26.205	22.133	21.2	22.424	18.457	26.447	20.799	27.468	21.496	20.531	20.613	23.299	20.606	20.784	25.808	22.46	20.152	18.008	24.045	25.938	21.687	20.385	21.064	19.913	22.496	20.735	22.47	22.656	19.945	19.263	31.906	20.96	21.628	20.523
hsa-miR-484	16.587	21.032	19.099	17.86	19.667	17.367	16.46	17.558	22.181	17.247	16.642	17.966	16.703	16.064	22.151	16.853	16.842	16.473	14.978	18.596	15.461	20.857	18.943	16.175	17.886	16.316	15.895	16.046	18.297	17.808	18.355	10.506	22.557	18.632	17.004	15.279	16.645	16.073	16.296	16.908	18.511	17.946	17.359	16.025	22.338	15.62	17.729	17.546
hsa-miR-485-3p	23.6	28.595	25.968	28.176	27.107	26.433	23.814	26.681	29.974	25.468	26.991	26.01	25.982	23.84	27.873	24.906	24.978	25.808	24.907	26.796	23.564	28.987	27.332	23.9	25.055	24.131	23.046	25.21	27.992	26.883	30.548	25.032	33.708	26.614	27.415	25.187	24.215	25.164	24.859	26.247	34.657	26.887	27.937	26.655	30.312	26.876	27.54	25.876
hsa-miR-486-5p	21.668	22.914	22.697	21.252	22.392	21.174	21.228	19.589	23.223	20.959	20.711	21.152	20.318	17.991	24.212	18.135	19.557	17.555	17.07	18.816	19.106	22.979	21.231	19.618	20.512	17.986	18.447	18.506	21.018	20.589	22.058	12.134	22.593	21.053	21.251	16.956	20.221	18.583	20.054	20.682	20.493	19.089	19.14	18.443	24.76	18.181	20.592	21.435
hsa-miR-487a-3p	31.151	26.917	34.995	33.259	36.23	33.597	27.42	34.673	35.471	32.871	29.893	28.107	31.561	28.304	35.275	29.207	30.3	35.506	26.566	32.383	27.564	32.614	32.849	28.356	27.703	30.422	26.807	27.569	31.306	29.03	33.155	28.082	35.18	29.743	28.758	35.661	28.82	29.321	27.441	33.161	31.255	32.22	33.214	28.918	33.017	32.943	34.025	31.43
hsa-miR-487b-3p	26.13	29.489	25.333	37.561	29.986	27.27	24.974	28.56	40	27.328	28.802	31.22	26.952	26.139	28.9	26.741	28.147	25.977	26.436	28.324	24.982	28.72	31.108	26.298	27.219	26.001	26.356	26.808	29.649	28.469	31.307	27.305	40	31.302	28.355	28.885	26.254	27.842	26.906	27.276	32.289	27.69	30.975	27.551	33.813	27.805	27.247	27.863
hsa-miR-488-5p	40	40	40	40	40	40	25.107	40	40	40	40	40	25.291	38.357	40	32.181	27.37	40	35.376	40	40	40	40	40	40	27.77	40	40	40	28.538	29.722	34.441	40	40	40	33.503	40	35.708	40	40	40	31.092	40	29.154	40	40	40	27.69
hsa-miR-489-3p	27.145	40	29.452	29.967	35.594	29.586	28.681	27.036	36.465	27.46	25.999	27.933	26.676	26.711	34.467	27.683	28.21	27.659	26.587	29.248	28.792	33.682	31.075	27.055	26.305	26.519	28.032	29.129	30.632	28.493	29.325	25.24	32.926	27.819	27.945	27.163	29.248	29.547	27.965	28.309	28.121	28.559	25.788	30.579	30.595	29.719	35.638	25.889
hsa-miR-490-3p	28.483	36.394	30.739	29.805	31.532	28.44	30.017	30.841	36.277	27.22	28.614	31.152	33.001	28.78	31.645	29.53	28.707	40	27.607	30.566	30.397	34.928	31.405	28.817	28.279	30.564	27.142	28.053	30.515	29.921	29.443	29.534	36.192	28.107	27.949	27.403	27.92	26.545	26.773	27.748	36.676	26.989	30.306	29.592	40	27.434	30.92	28.852
hsa-miR-491-3p	40	40	40	40	40	40	40	40	40	40	40	40	40	40	40	40	40	40	40	40	40	40	40	40	40	40	40	40	40	40	40	40	40	40	40	40	40	40	31.964	40	40	31.818	40	33.257	40	40	40	40
hsa-miR-491-5p	22.497	29.894	27.244	27.224	29.751	25.536	23.533	26.213	40	24.803	23.462	26.141	24.049	24.711	28.636	26.039	24.469	25.979	22.659	27.357	23.909	28.621	26.147	22.475	25.698	24.604	23.51	22.785	26.435	30.48	25.596	17.563	40	26.917	23.371	24.968	24.065	24.595	23.717	22.635	29.156	26.034	25.158	26.355	31.274	24.486	26.506	25.765
hsa-miR-492	39.947	40	40	40	40	25.926	28.693	40	40	29.769	32.232	40	40	40	40	40	40	40	40	40	40	40	40	36.101	40	28.062	35.402	40	29.827	40	40	34.175	40	34.054	29.087	35.257	28.752	40	28.005	37.152	40	33.324	28.124	40	40	40	40	40
hsa-miR-493-3p	34.276	40	28.561	40	40	40	29.133	34.736	40	27.851	28.844	27.954	33.794	28.492	40	32.354	32.694	25.963	30.769	39.037	26.809	40	30.264	28.522	30.944	38.768	26.653	40	40	31.858	30.949	29.262	40	40	34.755	27.833	27.695	40	27.033	28.036	40	40	32.965	30.02	34.778	27.931	28.253	26.295
hsa-miR-494-3p	24.992	40	26.187	29.38	26.706	25.985	24.537	26.856	31.195	26.446	29.208	27.853	27.026	26.152	32.107	27.634	26.87	27.565	26.655	28.572	23.631	28.7	28.532	24.902	26.568	26.224	26.144	26.17	27.441	28.182	34.208	25.465	40	27.673	27.866	26.768	25.548	26.33	25.973	26.342	40	28.371	27.359	28.562	33.412	27.056	27.049	27.29
hsa-miR-495-3p	21.4	26.574	23.748	25.812	23.683	22.679	20.818	24.369	28.641	22.835	25.558	24.426	24.113	21.918	28.011	24.704	23.183	22.734	22.63	25.603	21.2	26.19	24.493	21.744	23.473	22.126	22.828	23.356	25.609	24.586	28.958	22.824	33.648	25.08	25.39	23.163	21.889	25.654	22.972	23.604	40	25.301	23.66	24.193	30.096	24.643	24.124	24.193
hsa-miR-496	40	40	40	40	40	40	40	40	40	40	28.575	40	39.259	40	38.537	31.786	40	38.162	40	38.866	27.285	40	40	40	29.838	40	28.549	28.666	30.065	40	40	40	40	28.188	38.173	40	40	40	27.595	40	40	27.325	29.604	40	40	28.13	40	33.895
hsa-miR-497-5p	24.236	24.63	29.903	25.588	25.209	27.037	24.184	24.005	30.441	29.563	31.987	27.926	31.275	24.655	19.991	24.101	24.16	23.515	22.146	24.107	27.669	28.532	26.471	27.187	25.644	24.283	24.038	27.695	34.431	24.647	25.407	24.558	40	26.298	25.69	27.544	27.603	24.26	28.556	32.393	40	23.984	23.989	32.255	30.899	27.591	25.816	32.316
hsa-miR-499a-5p	27.568	40	40	30.659	40	25.92	40	26.815	40	40	26.644	32.789	40	26.883	38.744	26.56	39.926	38.762	27.688	40	40	40	38.651	25.517	32.333	40	23.94	31.697	31.656	30.836	33.788	25.133	40	32.142	27.016	40	40	40	30.268	40	40	40	40	40	30.93	32.201	38.738	40
hsa-miR-500a-3p	19.906	32.327	40	31.506	35.195	40	28.519	40	29.547	28.558	40	26.987	30.319	31.483	34.429	28.973	40	31.705	27.23	30.889	26.374	27.803	30.333	26.382	29.695	30.051	30.587	26.985	40	40	40	23.945	31.56	27.719	40	26.61	27.254	31.112	27.021	30.582	40	28.715	31.002	30.593	40	26.872	30.472	31.994
hsa-miR-500a-5p	25.901	27.495	29.698	24.925	28.328	24.475	24.432	27.379	40	27.742	25.918	25.47	25.865	25.276	35.565	38.292	24.771	26.962	22.517	29.611	26.469	32.598	40	23.79	24.84	29.994	23.017	23.809	33.978	28.469	29.004	15.142	40	37.101	26.26	23.727	23.493	28.221	24.916	25.634	40	23.642	24.288	26.285	23.426	24.874	28.941	25.679
hsa-miR-501-3p	40	28.472	40	27.751	40	40	26.797	29.912	40	27.216	36.84	26.231	40	25.341	30.06	31.983	28.485	26.675	23.271	31.306	28.115	30.889	27.916	25.442	26.482	25.012	24.411	24.553	40	40	29.373	20.98	40	38.575	27.607	23.942	32.291	32.471	26.976	38.655	40	24.753	25.713	26.186	36.291	38.647	31.74	37.509
hsa-miR-501-5p	26.444	30.607	30.199	40	30.787	27.898	26.443	28.707	30.359	29.992	40	26.907	29.342	25.613	40	29.343	26.222	26.62	23.678	40	26.37	29.94	40	25.641	27.484	25.848	24.98	23.205	40	40	40	17.363	40	40	25.304	24.589	27.964	40	27.599	29.784	40	25.225	25.752	29.725	33.347	25.853	30.706	40
hsa-miR-502-3p	24.077	29.958	29.97	26.087	28.314	26.13	25.127	25.927	27.818	27.809	25.937	27.124	28.542	25.737	40	24.29	26.328	24.327	23.142	26.08	25.729	26.74	29.617	25.391	24.481	24.061	24.329	24.93	26.178	28.401	26.895	19.772	40	26.538	24.999	24.098	25.8	26.573	25.552	26.13	29.785	25.494	26.985	25.5	33.064	24.633	26.455	28.279
hsa-miR-502-5p	24.855	28.221	23.635	33.839	29.344	36.45	24.819	33.433	37.558	25.469	25.407	29.485	35.872	24.194	30.592	28.823	25.667	31.853	22.129	28.004	26.886	35.442	35.083	22.445	27.376	24.267	22.688	23.801	27.813	34.676	29.645	19.888	31.477	28.125	27.315	23.31	23.114	29.956	24.802	24.949	29.915	22.756	24.349	26.733	40	22.57	25.521	23.884
hsa-miR-503-5p	40	40	40	40	40	27.686	40	28.013	31.488	40	31.125	27.018	40	40	40	40	40	40	23.635	27.466	25.355	28.949	40	25.328	25.408	40	27.538	30.789	40	40	40	24.366	40	40	25.807	40	40	40	26.205	40	40	25.441	27.01	25.697	33.07	38.555	24.598	25.917
hsa-miR-504-5p	40	40	40	40	40	28.839	28.395	40	40	40	31.691	27.197	40	40	40	26.1	40	40	40	40	30.096	40	40	29.166	40	40	28.558	40	30.609	40	32.96	29.655	40	40	35.483	40	40	40	28.181	31.62	40	26.588	40	40	40	40	40	40
hsa-miR-505-3p	22.002	30.316	28.992	25.346	28.091	24.034	24.356	25.108	28.208	25.152	23.41	25.095	24.383	23.595	40	25.586	24.714	25.73	22.006	25.158	24.585	27.608	30.014	23.181	25.349	29.109	24.049	23.593	24.712	26.78	23.697	20.947	40	26.029	22.544	23.007	23.994	25.704	23.479	22.897	35.11	22.79	24.465	22.28	34.197	23.319	25.766	29.363
hsa-miR-505-5p	27.083	30.229	32.941	31.423	30.277	31.491	27.031	26.576	31.934	27.929	27.847	29.645	26.317	26.936	32.794	27.593	27.942	27.62	24.21	30.115	25.668	30.586	29.103	27.407	28.928	28.057	25.702	27.248	40	30.837	28.854	21.476	40	40	27.406	25.634	27.422	26.702	26.029	27.413	29.857	28.899	28.154	27.228	32.398	26.238	29.4	29.703
hsa-miR-506-3p	40	31.711	29.505	30.401	28.636	31.314	35.524	32.988	40	34.87	30.964	40	35.863	33.995	38.854	39.916	31.864	40	27.435	39.963	31.841	38.938	40	30.349	29.369	33.839	33.287	32.458	36.089	32.59	34.724	39.022	37.653	36.279	31.687	32.385	36.74	34.138	33.372	35.182	34.903	33.024	34.478	37.394	32.171	32.026	33.73	38.5
hsa-miR-508-3p	40	40	40	40	40	40	40	40	40	40	40	30.605	40	40	40	31.77	40	40	40	40	40	40	40	40	40	40	26.882	40	40	40	40	27.117	40	40	30.162	40	40	40	40	40	40	23.83	40	40	37.073	23.537	30.667	40
hsa-miR-509-3-5p	33.282	40	35.302	35.709	33.978	29.339	31.39	32.146	40	39.382	27.946	40	33.533	32.9	40	31.63	33.372	36.721	34.537	40	32.316	40	36.931	31.263	30.877	40	35.353	31.395	40	35.342	40	30.824	40	40	40	30.806	40	34.379	36.244	29.599	40	35.221	32.306	38.974	40	40	33.832	28.54
hsa-miR-509-5p	26.322	40	35.433	34.89	34.715	26.327	26.844	27.87	33.114	25.922	25.373	25.181	25.45	25.635	27.343	26.704	26.074	30.082	22.985	33.683	31.269	32.349	36.251	29.398	26.535	28.066	26.617	25.154	29.188	28.591	28.527	26.98	28.917	27.521	24.551	26.525	25.32	32.398	24.802	24.138	34.153	31.824	28.022	25.005	33.799	24.636	28.221	23.718
hsa-miR-510-5p	26.388	40	35.311	39.336	40	40	36.978	28.052	40	34.024	35.714	33.887	40	33.017	40	40	40	40	31.72	40	37.109	40	34.193	34.086	37.443	30.625	27.543	31.322	40	40	40	33.248	40	40	29.012	40	34.915	37.276	34.083	40	40	25.758	35.281	32.641	31.539	29.514	40	35.6
hsa-miR-511-5p	24.006	32.216	40	25.759	28.946	27.045	26.241	26.766	29.931	27.989	27.236	27.826	24.283	25.842	40	25.285	25.763	25.918	24.775	27.539	27.102	29.669	27.267	24.982	25.504	26.325	25.239	24.844	28.631	40	26.087	24.538	30.764	28.054	25.588	24.903	25.742	25.381	26.168	25.397	29.673	27.251	25.818	26.23	38.933	25.228	25.643	28.366
hsa-miR-512-3p	24.7	40	40	24.847	32.097	40	24.929	27.972	40	24.526	25.404	24.878	26.132	25.623	40	26.568	25.765	35.939	22.802	29.322	24.548	40	34.053	24.358	24.583	38.642	21.092	26.035	32.45	40	30.876	25.731	33.569	34.142	25.045	25.354	25.137	30.567	27.24	25.26	40	36.756	25.601	28.064	40	26.942	28.468	24.513
hsa-miR-512-5p	38.703	40	40	40	40	39.9	40	40	40	36.946	34.379	29.929	40	39.837	40	28.098	40	34.446	34.838	40	40	40	31.688	39.239	38.521	40	34.315	29.202	35.083	28.904	40	40	40	36.996	25.894	40	36.614	40	40	40	40	30.707	34.753	40	40	40	40	40
hsa-miR-515-3p	40	40	40	40	40	40	40	40	40	40	31.325	25.348	40	35.268	40	30.179	33.039	32.037	27.809	40	40	40	40	34.767	40	34.708	28.36	30.051	34.846	40	40	35.398	39.959	34.262	25.989	40	35.528	40	40	40	40	28.853	40	33.785	36.064	40	28.816	40
hsa-miR-515-5p	26.289	40	32.211	38.323	32.248	34.765	26.737	40	40	34.975	33.8	29.515	40	34.181	40	34.261	38.76	31.738	29.151	32.921	34.864	34.533	35.364	40	36.629	35.389	33.079	27.968	29.691	40	40	36.033	32.748	28.535	40	40	32.73	36.974	40	38.439	38.218	40	36.891	30.352	40	29.161	33.186	30.682
hsa-miR-516-3p	27.372	40	34.044	27.088	25.861	32.669	29.665	26.879	40	26.428	23.714	30.905	30.858	29.918	31.306	30.41	28.472	26.562	26.969	35.629	34.35	29.681	34.595	26.898	28.557	30.504	27.829	27.866	29.083	30.142	26.388	33.037	29.228	32.326	26.087	25.256	26.903	34.608	25.965	24.848	30.729	28.476	28.022	25.879	40	27.313	33.727	24.414
hsa-miR-516a-5p	31.931	40	36.755	39.553	39.531	33.93	36.956	40	40	30.884	30.272	40	31.868	37.66	40	26.676	36.575	40	30.16	36.687	40	32.888	40	40	35.735	30.387	30.859	40	35.054	40	36.82	35.616	36.28	37.432	29.814	40	33.008	39.875	37.37	40	34.642	40	40	39.171	40	28.573	40	40
hsa-miR-516b-5p	36.075	40	39.131	40	31.058	40	39.979	40	40	35.308	27.201	27.889	28.283	35.908	40	30.295	30.406	30.699	26.565	40	39.209	40	40	40	28.497	29.535	29.279	34.557	40	34.819	32.567	29.29	40	31.091	26.515	31.897	33.684	40	40	37.17	33.196	30.327	28.291	31.675	30.829	32.542	40	27.172
hsa-miR-517-5p	40	40	40	36.933	35.078	40	40	40	40	36.625	26.827	37.055	35.615	40	34.994	33.759	40	32.396	40	40	39.616	40	29.944	40	39.685	29.979	40	40	40	40	35.243	40	34.498	30.909	37.283	40	30.3	30.31	38.295	39.619	40	33.07	40	35.255	40	37.888	40	31.613
hsa-miR-517a-3p	29.323	34.971	32.574	27.937	27.632	26.784	27.584	28.664	31.788	28.403	25.891	28.127	27.227	35.071	40	27.86	27.65	33.054	24.123	29.985	28.143	28.426	29.982	28.265	26.216	28.084	28.603	27.526	32.297	35.281	27.246	26.116	38.059	31.923	27.95	30.203	29.041	27.336	32.743	27.019	35.841	29.105	30.388	29.699	17.971	15.349	33.573	26.903
hsa-miR-517c-3p	30.467	33.757	36.674	29.779	27.146	31.233	28.949	31.113	31.83	29.859	27.544	29.452	29.95	34.31	40	27.347	27.975	38.747	25.504	31.947	28.776	30.779	40	27.515	28.153	28.268	33.934	29.058	31.021	40	29.357	27.017	40	33.612	30.646	30.871	27.492	28.459	33.425	28.463	38.666	30.849	32.25	31.31	40	31.843	31.686	27.374
hsa-miR-518a-3p	40	39.981	38.837	40	35.777	40	40	40	40	40	33.254	40	38.111	33.075	40	33.798	33.857	28.908	30.008	40	33.842	35.903	40	36.341	37.923	34.551	30.833	34.929	33.916	40	40	32.996	40	29.976	31.009	40	40	37.458	40	40	40	40	32.428	40	36.621	32.848	40	40
hsa-miR-518a-5p	34.821	39.696	34.037	40	40	32.798	36.812	33.498	38.061	40	30.86	38.147	36	30.395	33.967	31.194	35.74	27.969	29.143	40	35.55	40	34.415	30.156	34.24	29.977	28.916	31.372	40	37.683	38.097	35.558	33.763	30.783	28.513	32.075	25.809	34.904	30.53	34.059	36.997	40	29.196	38.718	40	31.953	30.631	33.568
hsa-miR-518b	34.065	28.317	27.477	29.725	30.672	27.771	29.951	28.14	30.539	29.662	27.757	33.294	31.682	29.829	28.584	29.196	28.214	28.799	30.458	29.038	29.42	30.718	28.483	27.987	27.789	27.663	27.87	29.067	27.653	27.645	30.108	25.65	28.265	29.475	32.197	28.51	31.649	29.738	27.557	28.722	33.668	29.235	29.229	32.912	30.242	27.982	30.024	26.39
hsa-miR-518d-3p	29.016	30.31	31.327	26.959	28.297	30.328	30.756	27.495	30.378	27.69	29.251	27.668	26.278	26.53	28.201	27.272	33.779	27.984	26.241	30.07	28.298	29.373	26.091	27.977	29.448	26.287	26.949	25.635	26.995	27.917	26.669	27.67	27.075	29.167	27.923	26.013	27.759	27.763	26.486	27.803	26.126	28.844	27.048	26.983	38.787	26.627	26.262	32.784
hsa-miR-518d-5p	31.942	40	31.495	33.104	40	29.968	33.364	34.999	33.356	25.681	29.03	27.625	27.511	30.232	26.749	34.204	31.605	40	28.244	34.29	28.849	34.687	35.791	24.809	29.224	31.604	22.4	26.058	40	40	28.953	23.347	40	25.873	27.239	25.628	32.322	29.147	27.418	29.082	40	40	25.376	40	40	26.251	40	24.823
hsa-miR-518e	40	40	40	40	40	40	40	40	40	40	40	40	40	40	32.971	40	40	27.605	38.527	40	40	37.382	40	39.077	37.869	37.386	40	40	40	40	40	40	27.897	40	29.895	40	40	40	31.456	36.747	40	40	40	40	40	40	40	30.454
hsa-miR-518e-3p	29.16	40	36.17	30.874	37.621	31.645	31.362	32.925	40	32.292	27.791	30.046	37.627	29.354	32.457	31.083	32.482	29.263	28.815	32.213	30.19	37.184	32.713	29.427	30.459	30.624	30.649	31.708	31.445	32.588	32.066	27.341	33.616	33.251	27.156	30.19	32.981	31.471	29.795	28.861	40	27.784	37.585	28.681	37.128	32.023	32.498	26.857
hsa-miR-518f-3p	26.636	37.651	32.644	28.904	33.169	26.352	28.349	29.902	40	30.19	25.011	31.285	33.12	33.036	32.221	31.483	26.823	28.601	27.167	34.571	30.092	36.965	33.893	27.569	25.689	29.372	31.836	30.6	32.366	28.494	31.742	23.873	33.145	34.359	29.105	29.222	27.997	33.17	32.036	31.028	33.87	35.417	31.244	31.831	38.317	29.321	32.483	28.159
hsa-miR-518f-5p	35.318	40	40	40	40	40	36.896	40	31.647	34.323	40	33.944	35.133	40	39.129	37.678	40	33.538	40	40	35.976	40	40	37.64	40	34.534	40	38.236	40	36.493	40	34.523	40	40	40	37.779	35.377	40	38.241	34.439	38.334	40	40	31.459	40	34.799	31.04	32.67
hsa-miR-519a-3p	33.88	40	40	31.483	27.65	32.047	30.853	32.701	32.345	30.772	28.555	30.861	31.668	30.61	40	32.527	29.539	40	26.351	32.748	31.951	36.755	38.5	30.741	29.416	29.885	36.602	28.621	33.202	40	30.141	29.327	40	33.351	29.16	30.756	29.621	30.623	39.97	28.592	38.461	37.67	31.767	30.84	40	32.356	31.731	28.004
hsa-miR-519b-3p	29.737	24.67	31.576	36.124	29.426	34.137	27.696	30.814	40	40	28.289	40	40	35.135	30.222	31.467	30.158	29.014	27.26	37.875	40	40	33.337	40	28.658	30.334	32.143	40	33.271	30.179	30.378	40	34.878	40	27.525	40	40	29.593	40	40	31.689	31.352	31.056	35.468	40	40	32.109	35.429
hsa-miR-519c-3p	40	40	40	40	40	40	40	40	40	40	40	40	40	40	40	40	40	40	32.524	40	40	40	40	40	40	30.601	31.121	40	40	40	40	40	40	40	40	40	40	40	40	38.97	40	30.602	40	40	40	40	40	40
hsa-miR-519d-3p	26.753	40	40	34.048	35.028	33.246	37.026	38.637	40	34.05	33.428	29.85	40	40	40	28.643	31.59	31.753	29.072	40	40	38.346	32.073	33.933	28.929	29.876	40	37.321	40	35.775	36.221	30.456	31.73	36.194	34.002	31.934	36.033	39.226	34.553	29.677	40	39.53	36.003	34.389	40	31.66	36.105	30.115
hsa-miR-519e-3p	31.103	40	39.116	36.679	40	28.817	33.226	36.554	37.27	32.953	27.113	31.206	38.415	31.874	40	36.312	27.333	40	31.431	32.866	34.234	40	39.226	32.021	33.315	29.699	35.973	32.473	35.111	39.429	34.485	30.01	39.992	34.947	29.544	35.894	33.645	37.278	34.971	32.71	32.493	32.639	33.354	34.436	38.266	31.333	36.508	30.151
hsa-miR-519e-5p	40	40	40	40	40	40	40	40	40	40	40	40	40	40	40	40	40	40	29.113	40	40	40	40	40	40	40	40	40	40	33.581	40	40	40	40	40	40	40	40	40	40	40	30.367	40	39.254	40	40	40	27.969
hsa-miR-520a-3p	40	40	40	34.864	40	40	40	40	40	40	36.361	40	40	40	40	40	40	38.822	40	40	40	40	40	40	40	40	40	28.867	40	29.465	37.471	40	40	28.77	40	40	40	40	33.712	31.617	35.299	34.316	40	40	40	29.322	40	40
hsa-miR-520a-5p	40	40	40	40	40	40	40	40	40	40	40	37.756	40	40	40	36.813	40	40	35.217	40	40	40	40	40	40	38.057	32.634	36.956	40	40	40	40	40	40	40	40	40	35.492	39.049	40	40	38.472	40	40	40	40	40	38.816
hsa-miR-520b	38.828	38.362	40	32.813	36.795	33.449	30.979	36.738	40	33.899	30.992	34.402	34.072	30.844	40	33.436	31.527	40	29.614	35.929	31.891	40	31.986	34.453	34.068	33.286	31.908	32.499	34.821	32.893	40	29.717	40	38.476	30.831	32.81	30.634	33.693	31.615	34.388	34.398	33.602	30.396	32.283	39.96	30.618	30.947	31.591
hsa-miR-520c-3p	27.419	32.572	31.069	31.695	28.357	28.482	27.221	27.955	11.729	6.331	26.438	6.126	6.896	30.077	27.355	27.21	28.588	25.602	25.139	30.672	6.273	12.691	30.835	6.727	25.863	29.1	30.227	6.179	30.704	27.717	28.39	7.322	26.974	38.415	27.894	6.28	6.858	28.365	6.086	6.545	24.841	26.265	27.848	6.671	40	6.273	30.568	6.61
hsa-miR-520d-3p	29.076	35.844	31.89	33.148	30.155	28.955	28.464	28.35	33.258	27.321	26.019	28.339	29.585	28.839	26.759	27.75	29.804	27.086	26.317	32.696	28.85	40	29.84	31.523	27.874	28.667	30.899	28.609	29.5	28.286	29.278	30.108	28.04	34.487	25.782	29.079	32.2	28.274	28.772	29.76	25.115	27.176	28.956	29.164	36.612	28.336	32.871	27.322
hsa-miR-520f-3p	30.376	36.134	37.278	36.531	37.41	28.33	31.707	38.228	40	33.539	30.386	37.328	31.419	38.555	40	36.616	29.872	38.478	31.324	38.616	33.745	40	37.421	30.578	30.938	28.162	36.182	33.147	36.706	34.613	35.82	26.186	39.94	31.271	30.736	34.879	28.794	32.524	36.581	31.716	34.909	35.308	36.813	33.633	40	31.443	38.002	30.17
hsa-miR-520g-3p	30.057	40	40	40	40	39.959	31.448	40	40	28.562	28.617	39.166	40	34.451	40	31.689	40	40	29.924	40	40	40	40	40	35.343	40	40	40	32.067	38.819	29.558	40	38.711	28.914	40	40	38.554	40	38.078	40	40	34.918	40	34.075	33.941	31.609	40	31.719
hsa-miR-520h	33.5	40	40	40	32.806	32.425	39.882	28.752	30.939	40	28.968	40	31.595	32.388	40	40	37.358	29.27	28.762	40	40	40	39.146	40	32.525	29.836	40	32.37	40	40	40	28.996	40	40	31.199	35.678	40	40	32.092	38.461	40	31.489	40	40	40	40	32.119	28.456
hsa-miR-521	37.643	40	37.488	37.819	36.653	40	34.343	36.422	40	33.791	32.173	33.912	35.852	35.76	40	40	37.576	40	35.078	40	36.632	40	37.897	37.63	38.872	34.695	35.184	35.741	34.896	36.227	37.466	40	34.663	37.196	35.247	35.265	35.947	37.714	34.079	36.157	34.898	38.828	34.667	40	36.2	37.014	38.427	40
hsa-miR-522-3p	40	40	40	28.928	40	40	29.862	40	40	36.7	35.634	40	40	34.952	37.671	40	40	40	40	40	40	40	40	40	40	40	40	32.245	40	40	40	40	40	34.198	40	34.041	40	40	39.576	40	36.685	40	34.54	40	40	40	36.478	33.775
hsa-miR-523-3p	31.944	40	34.997	31.742	33.088	28.456	30.013	33.137	40	30.776	25.802	36.498	34.501	28.148	34.732	30.415	29.471	31.09	31.147	30.252	35.035	40	34.641	23.876	26.721	29.171	32.398	29.003	30.786	30.768	31.154	22.62	33.588	30.677	32.143	33.213	30.327	32.583	31.641	31.89	30.242	33.675	32.443	31.427	36.588	30.757	31.328	30.602
hsa-miR-524-3p	40	31.035	40	40	40	40	28.237	39.799	40	40	37.213	40	30.569	40	38.656	27.588	27.92	30.989	38.625	40	40	40	40	40	36.12	39.098	34.681	30.483	37.081	40	40	27.646	40	40	28.388	40	33.524	38.224	29.853	27.683	40	40	34.129	40	40	38.615	40	34.156
hsa-miR-524-5p	40	40	40	40	40	30.998	40	34.132	40	40	40	38.515	40	40	40	40	40	40	40	40	40	40	40	40	40	40	40	40	40	34.128	40	40	40	40	36.934	40	40	40	33.042	40	40	40	40	40	40	40	40	40
hsa-miR-525-3p	40	40	34.467	40	40	40	29.39	40	40	27.411	29.874	40	40	40	40	40	40	40	40	40	31.415	40	40	30.755	40	40	29.66	40	40	40	40	33.342	33.624	40	28.584	40	40	40	40	30.651	40	40	40	40	31.327	31.825	40	40
hsa-miR-525-5p	40	34.773	31.522	28.389	28.116	33.386	31.249	31.1	40	28.133	32.364	32.102	32.517	32.414	35.937	29.152	35.288	32.753	29.213	28.959	40	40	31.506	28.056	35.936	25.023	29.779	33.715	29.641	31.94	28.676	29.779	32.311	26.813	40	30.153	30.616	27.61	34.439	34.638	27.052	26.723	32.23	29.014	31.243	28.474	34.341	31.868
hsa-miR-526b-5p	40	35.898	40	40	36.535	26.198	27.675	27.921	40	33.024	22.863	31.559	40	37.097	40	25.75	24.396	35.396	26.298	38.758	40	40	40	40	24.308	40	39.143	40	40	24.438	24.956	36.945	38.906	34.718	23.8	35.227	36.758	40	24.763	27.836	40	40	24.667	27.171	40	24.91	40	27.869
hsa-miR-532-3p	23.424	27.688	26.772	24.948	25.464	24.63	23.002	23.798	27.745	24.644	23.863	24.138	24.72	23.683	28.586	25.279	23.975	23.301	22.098	24.678	23.639	26.126	26.756	23.253	24.632	23.225	23.493	22.787	24.995	26.202	24.969	15.015	40	25.078	24.18	23.039	23.743	22.634	24.551	24.053	24.497	25.026	24.971	24.79	29.604	23.782	25.873	25.747
hsa-miR-532-5p	19.711	24.446	22.738	21.554	23.486	21.207	19.909	21.119	24.09	22.103	20.705	21.513	22.209	20.512	27.371	20.874	20.406	20.023	18.54	22.38	21.027	23.378	23.734	19.927	20.713	20.865	20.373	20.264	23.259	23.249	22.504	13.239	29.366	25.446	21.426	19.192	20.356	22.111	21.261	20.993	26.948	21.01	21.31	20.883	31.381	19.98	22.509	22.576
hsa-miR-539-5p	23.221	26.974	24.216	27.924	24.394	22.731	22.186	25.371	27.668	24.934	24.863	25.906	25.545	22.797	28.981	25.215	23.649	24.151	25.434	28.576	24.178	26.733	26.865	23.604	25.084	23.16	23.649	23.456	29.033	26.155	29.759	25.709	26.922	25.996	24.835	24.658	23.369	24.027	24.552	25.15	26.196	27.67	25.376	26.265	28.143	23.47	25.496	25.202
hsa-miR-541-3p	40	37.166	35.391	34.911	26.038	29.576	40	40	37.598	39.78	35.129	40	31.886	27.112	40	40	40	40	40	29.432	40	30.888	40	33.984	27.593	40	37.141	26.228	40	40	40	35.611	37.077	40	27.368	40	40	35.463	34.48	27.971	40	40	27.933	30.854	40	32.536	39.385	28.176
hsa-miR-541-5p	28.794	37.919	35.298	34.657	36.489	29.468	29.751	29.199	40	28.801	27.82	30.065	27.964	31.629	27.632	30.466	31.918	27.735	29.772	30.083	31.947	33.065	29.808	30.335	31.476	29.475	28.197	29.258	31.676	30.668	27.074	33.289	29.311	33.051	29.265	31.443	31.703	29.493	28.02	26.594	30.279	27.414	28.293	30.221	40	31.171	29.324	29.571
hsa-miR-542-3p	40	33.753	40	39.711	40	40	26.42	25.021	39.334	33.918	24.811	40	26.476	31.877	29.417	40	31.312	32.582	25.21	32.368	40	38.365	40	37.289	38.31	29.238	29.968	32.525	33.768	35.635	38.158	25.091	40	25.493	26.795	25.467	37.784	40	26.499	24.655	40	40	40	27.337	34.069	24.401	40	39.296
hsa-miR-542-5p	31.783	34.473	40	40	40	40	29.826	40	40	33.27	30.914	31.369	30.254	40	40	25.615	40	27.029	31.138	40	40	32.234	40	40	40	28.208	40	29.121	36.009	40	33.315	26.633	40	36.74	35.264	32.313	31.97	40	33.738	28.346	40	29.718	40	40	34.864	28.663	40	40
hsa-miR-543	23.881	25.135	27.482	40	31.359	25.121	22.87	24.799	31.149	23.824	32.406	26.377	27.664	24.457	27.282	24.978	25.331	23.329	24.3	27.466	22.593	32.92	27.515	25.518	28.506	23.045	24.957	24.903	31.199	27.137	32.844	26.653	40	29.066	27.709	25.53	25.327	24.256	25.756	25.927	40	27.74	26.026	26.905	31.539	27.972	28.272	26.785
hsa-miR-544a	33.834	40	39.407	38.887	40	34.101	35.516	38.253	40	40	33.289	40	40	32.942	34.083	27.88	34.38	35.932	31.377	40	40	40	40	33.854	33.273	38.102	28.823	32.743	33.941	38.013	40	30.502	40	35.477	34.633	40	33.317	40	40	38.792	34.101	40	40	40	31.437	38.51	40	36.995
hsa-miR-545-3p	35.822	38.616	40	25.177	40	36.869	40	30.698	40	40	28.553	27.953	28.136	28.52	40	34.652	30.177	28.362	25.889	29.641	27.022	40	40	28.59	28.604	30.125	26.423	25.851	33.573	40	27.94	19.454	34.022	33.437	27.921	25.86	29.52	37.434	27.749	28.572	30.855	28.601	40	28.303	30.58	27.266	40	28.867
hsa-miR-545-5p	31.051	31.46	31.616	34.81	30.995	30.993	30.605	27.433	40	29.376	27.984	30.148	30.908	29.24	31.395	28.814	29.917	33.833	25.767	32.497	29.471	31.288	30.791	29.397	29.963	29.933	27.388	27.918	33.66	28.578	32.929	22.657	35.232	30.465	27.737	29.217	27.556	34.844	27.573	28.745	30.757	30.662	27.443	30.312	40	27.629	40	33.14
hsa-miR-548a-3p	29.215	40	40	30.216	31.482	28.819	26.378	39.024	36.061	31.019	27.819	28.229	31.856	29.013	27.821	25.559	28.174	38.811	37.413	35.318	30.098	29.516	30.275	26.339	29.568	27.427	26.475	31.642	27.439	38.749	26.194	26.416	31.81	28.552	27.148	31.893	27.908	36.965	30.678	38.007	30.845	25.058	30.259	26.701	29.687	27.386	29.329	29.531
hsa-miR-548a-5p	40	30.532	27.595	40	32.66	34.661	40	40	35.63	31.386	31.547	22.411	24.938	31.108	31.248	30.537	24.371	30.516	30.273	31.463	31.52	39.118	29.529	25.476	30.127	30.495	26.113	28.706	28.471	25.754	25.201	28.84	40	27.779	22.092	24.944	24.426	33.32	23.867	22.117	35.725	28.336	30.239	29.773	32.074	22.989	30.824	29.427
hsa-miR-548b-3p	36.196	39.6	40	40	40	38.196	36.904	40	38.207	40	30.599	31.42	40	40	37.626	28.545	40	29.123	29.689	31.83	31.986	40	40	39.906	34.003	40	28.018	40	36.456	40	40	24.061	37.496	34.669	40	35.359	35.885	40	40	40	40	28.991	40	40	38.535	32.687	40	39.591
hsa-miR-548b-5p	26.641	40	40	26.777	31.561	29.811	25.068	27.996	40	25.201	22.876	27.714	25.644	27.127	40	28.182	25.689	40	24.119	29.844	28.729	40	36.717	25.196	26.512	26.402	22.884	25.851	28.63	26.903	26.417	27.039	33.24	29.307	22.676	26.433	25.501	40	24.065	22.616	40	28.349	26.12	23.174	32.521	24.237	28.771	23.361
hsa-miR-548c-3p	27.981	40	28.894	31.723	33.033	30.424	30.381	35.338	40	30.589	27.801	29.422	28.077	30.613	30.985	31.168	29.753	31.223	27.672	31.188	40	28.821	29.749	30.267	32.305	30.584	31.397	28.6	31.228	31.431	27.705	30.648	40	33.313	27.196	29.495	26.634	30.346	30.577	28.644	33.804	31.043	31.727	29.959	35.836	31.313	30.891	29.813
hsa-miR-548d-3p	40	40	40	40	40	40	29.792	40	40	40	31.059	27.369	32.956	32.172	40	28.123	40	29.275	26.715	40	27.497	30.036	40	40	28.115	26.194	28.123	40	40	40	27.454	25.122	40	40	29.517	40	27.378	40	28.232	27.779	40	27.624	40	27.527	40	38.981	40	35.48
hsa-miR-548d-5p	26.807	40	40	27.69	40	32.244	24.898	27.822	40	25.092	23.527	28.287	25.866	40	37.032	31.264	24.789	31.3	23.736	30.658	27.722	40	31.785	26.266	26.173	25.713	24.25	26.593	27.772	26.034	27.168	25.579	40	29.226	21.539	27.137	26.519	33.145	23.606	22.418	29.822	27.776	24.851	23.565	33.511	24.063	27.496	23.661
hsa-miR-548e-3p	40	40	40	40	40	40	40	40	40	40	40	40	40	40	40	40	40	40	40	40	35.435	40	40	40	40	40	40	40	40	40	40	32.969	40	40	40	40	40	40	29.965	40	40	40	40	40	40	40	40	40
hsa-miR-548h-5p	40	40	40	40	40	40	40	40	40	40	31.009	34.98	39.966	40	40	40	39.7	40	40	40	40	40	39.722	37.356	40	40	40	40	40	40	40	40	40	40	33.743	40	32.823	40	40	40	40	33.112	40	40	40	33.59	40	40
hsa-miR-548j-5p	40	40	35.853	29.836	40	40	34.854	40	40	40	40	40	33.944	34.499	35.487	30.707	30.05	34.42	29.817	33.602	33.278	40	40	39.633	40	31.297	40	40	40	40	32.081	28.94	40	40	34.396	29.951	29.45	29.014	40	31.866	40	34.736	40	40	40	30.917	40	40
hsa-miR-548m	40	40	40	40	40	40	40	40	40	40	36.499	32.076	40	40	40	40	29.5	40	36.424	40	34.966	40	40	32.598	40	40	40	40	40	40	40	25.987	40	40	40	33.293	31.486	40	32.629	30.661	40	40	40	40	40	35.616	40	40
hsa-miR-548p	40	40	40	40	40	40	40	40	40	40	30.851	34.702	36.119	40	40	40	40	30.105	32.103	40	40	40	35.24	40	40	40	32.568	34.004	40	40	40	30.352	40	40	28.881	31.786	40	40	34.425	40	40	40	40	40	40	40	40	40
hsa-miR-549a	35.975	32.689	38.357	37.211	40	34.849	39.733	34.918	31.947	32.289	30.407	33.855	39.065	33.417	33.194	30.799	32.662	35	32.039	35.451	33.056	40	34.668	39.352	32.474	33.808	33.901	35.869	37.544	34.322	33.505	33.079	31.973	37.119	40	31.765	35.834	35.273	32.415	31.746	32.13	31.832	35.156	32.935	40	33.733	39.102	33.431
hsa-miR-550a-3p	32.203	27.92	30.18	31.171	35.236	28.669	31.036	28.878	27.482	31.816	30.603	31.536	34.79	29.959	40	28.463	30.388	26.395	26.954	27.255	29.681	27.515	33.235	28.356	31.874	26.716	28.6	27.486	28.159	30.497	29.499	20.55	40	27.832	29.908	28.014	29.237	29.395	28.996	28.853	28.283	27.86	30.784	34.201	28.123	30.633	32.819	34.021
hsa-miR-550a-5p	28.556	31.497	32.372	33.72	31.429	29.939	29.068	29.328	40	29.508	28.49	30.04	31.63	29.869	31.403	27.969	28.6	26.494	26.683	29.912	27.45	35.316	30.523	31.304	29.698	26.479	29.161	27.989	30.29	31.388	29.275	26.517	28.181	32.345	28.531	27.044	29.244	29.55	27.255	30.84	29.261	23.563	31.72	31.344	31.667	28.632	39.394	28.267
hsa-miR-551a	29.638	40	40	40	40	27.99	34.557	40	28.18	40	30.211	33.284	30.038	40	40	29.142	30.795	25.803	29.364	29.98	40	40	31.557	30.393	28.618	27.856	30.401	30.253	40	40	29.207	30.443	40	40	32.786	40	40	34.188	40	29.396	40	31.965	40	40	40	32.292	40	34.223
hsa-miR-551b-3p	24.635	26.489	29.721	36.264	25.176	24.178	25.384	25.88	27.594	31.531	39.508	29.424	36.277	35.052	37.251	27.528	36.479	32.177	34.876	32.336	26.174	28.591	40	26.322	40	25.756	25.378	26.576	25.245	32.406	33.931	31.975	28.347	31.118	25.979	38.265	34.943	23.586	26.92	35.919	35.02	28.325	40	33.573	28.875	31.246	33.88	36.376
hsa-miR-551b-5p	38.279	40	39.285	34.049	40	40	39.998	32.859	40	28.58	26.087	28.444	31.094	38.847	31.388	32.447	37.583	36.973	31.83	39.996	31.763	40	40	31.282	30.622	38.585	38.717	37.769	29.479	33.805	39.541	30.771	37.374	40	40	29.161	33.822	34.626	29.139	31.703	39.182	36.946	39.167	32.18	40	29.998	40	31.163
hsa-miR-555	40	36.979	40	40	40	40	40	40	40	34.848	32.311	39.603	37.262	38.237	40	33.325	38.089	36.303	38.704	36.337	37.602	40	38.189	40	30.44	30.361	40	38.805	32.16	36.084	39.511	40	34.548	40	35.252	38.318	40	38.046	30.186	38.148	34.178	31.106	39.306	40	40	35.125	37.911	29.615
hsa-miR-556-3p	36.445	40	40	40	40	38.62	33.279	40	40	30.732	40	40	40	33.025	32.507	26.636	40	31.92	28.823	38.905	39.923	40	40	40	40	40	34.091	28.243	40	40	40	34.694	34.68	40	28.027	36.708	40	40	40	40	40	40	31.176	40	32.822	40	40	40
hsa-miR-556-5p	40	40	40	40	40	40	40	40	40	40	40	29.483	40	40	40	40	40	40	31.275	40	40	40	40	40	40	40	36.449	29.574	40	40	40	40	40	40	32.661	40	40	40	40	40	40	40	38.743	40	40	40	40	40
hsa-miR-557	40	38.192	40	38.182	40	40	40	40	40	33.112	30.646	34.212	40	38.934	36.436	31.932	36.769	28.728	33.956	31.612	37.645	40	38.64	38.742	35.263	33.033	39.216	34.19	30.91	34.219	36.867	40	39.017	36.135	39.114	36.187	35.273	40	32.063	35.592	37.43	34.812	36.501	31.186	40	35.58	40	29.814
hsa-miR-559	40	37.445	39.28	37.167	37.581	35.439	40	36.854	39.346	34.905	32.799	32.486	33.349	35.008	32.414	32.114	37.225	32.134	36.713	33.922	39.361	40	37.319	38.358	37.243	31.943	40	37.943	34.138	33.78	34.55	32.274	31.758	40	35.806	34.075	38.235	40	31.686	36.129	29.738	31.444	36.36	33.936	40	38.749	36.007	33.741
hsa-miR-561-3p	40	40	40	40	40	39.74	40	40	40	40	40	40	40	40	40	27.592	40	40	40	40	34.998	38.891	40	40	40	40	36.056	34.991	35.889	40	40	40	40	40	40	40	40	40	40	38.382	40	40	40	40	40	37.021	40	40
hsa-miR-562	40	40	40	40	40	40	30.098	40	40	32.817	40	40	32.496	40	30.056	28.654	40	38.716	40	40	38.381	38.623	40	40	40	40	38.626	40	40	33.616	40	40	29.186	40	40	30.635	40	39.771	33.92	39.583	39.823	36.39	40	28.398	40	40	34.774	40
hsa-miR-564	27.062	40	29.489	39.174	38.827	28.273	27.525	27.387	40	26.014	23.415	26.611	26.763	26.08	36.913	27.943	28.447	26.893	23.582	28.617	36.773	40	25.701	27.219	27.793	27.296	25.604	25.197	39.495	40	24.245	27.835	29.626	39.634	24.742	25.391	26.767	27.566	24.755	24.958	27.88	27.739	24.808	28.246	40	26.444	31.87	23.681
hsa-miR-566	24.171	29.751	25.215	27.363	28.792	22.913	22.719	23.666	37.577	23.032	20.319	25.804	24.246	24.993	35.274	24.787	24.71	22.954	21.704	28.643	26.705	40	25.546	24.474	24.33	22.195	26.532	22.47	37.78	25.121	22.774	28.526	25.029	29.966	20.355	25.204	25.285	29.026	22.417	20.756	40	24.448	22.585	22.752	40	23.566	30.247	20.599
hsa-miR-567	40	35.366	35.971	35.928	36.161	28.107	40	31.784	39.069	33.823	30.745	31.625	35.21	33.723	30.776	30.723	34.008	30.195	30.951	31.285	31.641	39.419	31.117	35.968	31.759	34.874	38.284	32.604	30.203	32.879	30.211	32.228	31.635	40	36.004	29.923	33.675	33.174	30.18	37.727	30.292	32.967	32.803	35.802	40	33.753	34.87	33.182
hsa-miR-569	40	40	40	40	40	40	40	40	40	36.349	40	40	40	40	36.916	40	40	40	40	40	40	40	40	40	37.421	32.21	40	27.475	33.166	40	40	40	40	33.414	40	35.77	40	40	40	40	40	40	40	40	40	35.669	40	36.396
hsa-miR-570-3p	28.798	40	40	40	31.557	40	30.188	27.55	40	27.126	28.452	25.514	29.717	28.33	31.538	24.512	28.136	33.077	27.011	40	27.731	40	28.21	30.762	34.802	32.128	31.397	28.777	40	32.947	40	24.967	40	32.693	27.995	28.491	40	28.761	30.904	29.031	40	27.602	28.075	30.57	31.797	29.364	38.854	27.759
hsa-miR-571	30.078	37.928	29.484	31.756	28.851	27.23	26.751	29.998	33.687	28.425	29.531	28.786	30.144	33.176	26.932	30.661	28.136	30.74	28.664	36.045	29.03	39.238	27.968	27.429	29.474	29.125	27.374	29.333	32.082	27.906	30.551	31.467	28.608	34.161	26.237	25.208	30.582	27.284	26.797	27.909	30.914	28.577	29.242	30.336	40	30.305	33.487	27.395
hsa-miR-572	26.512	40	40	29.146	29.186	27.654	26.436	28.259	40	24.357	24.105	26.236	24.98	26.737	29.763	28.755	27.89	26.417	23.834	28.199	26.597	33.133	25.973	32.372	25.596	27.403	26.477	25.684	38.647	25.41	27.469	26.855	29.135	40	25.701	24.413	27.166	31.021	23.856	23.78	32.123	29.842	26.227	24.141	40	24.341	27.98	24.428
hsa-miR-573	30.674	37.03	30.988	30.289	32.889	32.514	30.972	34.225	40	27.874	28.212	27.82	28.317	29.012	27.917	28.114	30.744	27.843	28.582	31.223	33.69	39.56	33.625	30.21	28.568	28.502	29.55	30.481	29.816	29.532	28.395	29.843	27.845	34.931	29.27	29.83	31.354	29.902	26.649	28.286	27.406	27.422	30.957	28.211	40	29.201	31.752	30.458
hsa-miR-574-3p	20.042	24.704	23.779	22.703	24.161	22.609	21.18	22.697	26.967	22.412	21.489	23.33	21.64	21.254	26.789	21.162	22.004	21.379	19.897	24.448	21.286	25.748	24.409	20.726	22.584	20.344	20.875	21.244	23.785	24.008	22.624	16.583	26.653	24.345	21.074	21.458	21.437	21.284	20.804	21.448	23.319	21.694	22.671	21.269	27.596	21.66	23.105	22.958
hsa-miR-575	40	40	32.092	38.809	40	27.902	32.495	28.697	38.84	37.026	36.989	30.961	37.74	38.241	33.194	30.256	38.767	30.645	30.171	39.088	31.798	40	39.339	39.118	32.064	27.302	33.171	37.921	28.015	32.046	33.505	30.989	31.934	33.657	28.897	31.636	40	34.944	33.032	28.778	27.667	27.889	37.178	33.808	40	30.343	38.479	29.786
hsa-miR-576-3p	26.41	33.997	40	29.142	40	25.179	25.596	27.568	32.967	26.268	23.869	26.434	24.992	25.273	27.716	26.998	25.221	24.61	23.801	28.753	24.659	28.116	28.512	23.809	26.447	24.246	24.899	25.115	26.966	28.216	26.268	20.53	40	28.434	24.808	24.864	25.42	27.372	24.237	23.996	35.714	26.973	27.315	26.24	33.025	24.142	31.095	25.135
hsa-miR-576-5p	27.358	34.76	36.481	26.686	28.955	25.57	27.356	27.042	32.283	29.75	26.103	29.393	28.7	27.274	40	26.498	27.843	28.188	26.029	28.187	25.809	33.422	26.137	26.635	28.58	29.152	29.339	27.118	33.227	31.305	29.208	22.652	29.335	30.365	27.599	25.671	25.909	30.119	26.918	26.478	34.877	29.494	29.29	29.609	33.969	24.874	29.295	31.078
hsa-miR-577	40	35.861	38.355	40	40	37.424	40	39.759	37.661	28.972	31.291	31.353	33.512	37.857	40	30.577	38.292	34.369	34.443	30.124	31.346	40	32.345	38.6	31.247	31.95	29.606	28.825	30.342	35.524	34.862	30.846	30.393	32.576	40	35.078	34.247	31.915	30.703	30.98	28.662	27.115	31.537	25.002	38.191	28.066	34.017	35.113
hsa-miR-578	31.947	33.499	40	36.922	35.693	40	40	34.454	40	30.629	40	40	40	31.707	40	34.502	37.704	31.632	33.94	40	36.899	40	40	40	35.363	33.35	31.949	33.251	40	32.68	40	36.197	36.766	40	36.902	31.569	40	35.939	35.364	30.584	32.839	31.485	32.354	38.867	40	36.771	40	34.566
hsa-miR-579-3p	26.175	32.375	30.991	28.991	32.289	27.946	26.443	27.13	30.272	26.495	26.571	27.104	27.021	26.752	40	28.263	27.662	27.212	23.481	28.317	24.906	29.476	28.249	25.459	27.56	29.218	25.424	25.706	28.848	27.344	26.565	20.056	32.271	29.5	26.658	24.29	25.668	29.306	24.861	24.871	38.667	28.51	25.862	25.423	40	25.163	28.662	27.433
hsa-miR-580-3p	30.537	40	30.455	12.377	36.439	30.992	32.128	37.138	40	28.442	28.334	29.862	31.87	33.715	40	31.987	36.311	29.842	37.916	35.129	33.989	40	40	40	34.132	31.164	40	32.508	40	28.742	39.503	24.883	31.917	40	38.913	31.534	32.178	36.679	28.916	31.456	40	38.642	37.236	31.459	40	29.749	40	31.55
hsa-miR-581	40	40	36.374	40	40	40	40	35.119	40	34.294	33.719	34.511	37.583	37.789	28.688	32.344	40	37.039	40	40	40	40	40	40	35.04	33.423	40	37.115	33.389	40	33.319	27.528	31.922	37.751	40	33.995	40	40	34.281	37.304	29.606	33.016	40	40	40	33.254	35.703	33.884
hsa-miR-582-3p	28.758	40	37.269	32.518	36.841	26.762	26.5	29.821	29.344	27.3	25.665	29.088	28.2	27.683	34.282	27.813	29.139	26.488	26.964	26.975	28.742	30.482	33.357	27.421	29.711	27.123	31.246	29.131	30.753	34.739	29.639	26.957	40	29.294	27.959	26.987	31.636	33.907	26.863	25.952	33.715	27.627	29.949	30.984	28.7	28.195	31.378	29.467
hsa-miR-582-5p	40	40	32.295	31.086	40	30.087	40	30.818	31.838	30.007	31.698	30.547	33.71	30.493	40	27.94	29.831	29.664	28.556	35.664	40	30.229	40	28.676	40	37.971	31.074	27.689	29.561	40	30.026	26.569	40	40	28.582	38.806	31.131	40	30.213	30.149	40	40	30.661	40	31.345	30.998	40	40
hsa-miR-584-5p	32.027	31.642	40	30.983	31.555	30.868	29.394	33.372	40	40	31.065	40	40	28.026	32.056	29.02	29.955	27.924	27.816	31.641	30.377	40	33.45	35.842	37.131	28.289	28.464	40	31.906	33.933	33.183	27.324	34.298	24.786	29.732	40	40	28.21	40	40	33.275	28.346	27.139	40	30.776	40	35.117	40
hsa-miR-586	31.715	40	40	36.89	39.231	39.165	40	30.635	33.843	30.89	39.204	29.857	30.802	35.503	28.084	30.112	31.64	31.553	39.494	36.765	40	40	31.271	34.216	32.031	30.513	33.252	32.832	26.347	38.441	32.022	40	28.684	36.322	40	32.488	38.702	40	31.397	32.967	25.106	28.861	34.742	32.61	40	39.652	40	32.239
hsa-miR-587	40	40	40	40	40	40	32.628	40	40	40	40	40	40	40	36.583	34.692	40	40	40	40	37.769	40	36.393	40	40	33.426	38.389	40	35.993	40	40	38.175	40	38.135	27.735	40	40	40	40	40	38.326	40	37.585	40	40	40	40	27.089
hsa-miR-589-3p	31.498	40	27.674	28.13	40	39.263	30.674	29.029	40	27.412	25.353	28.98	27.969	27.963	40	28.145	27.746	27.75	24.51	31.896	25.028	40	40	28.226	38.192	27.559	25.62	27.843	40	29.879	27.678	23.573	40	34.547	26.277	25.921	39.622	25.647	25.969	26.757	37.147	28.037	29.176	26.943	40	27.279	40	27.02
hsa-miR-589-5p	34.568	39.996	35.935	27.92	40	34.942	40	27.033	27.916	27.641	33.924	40	39.041	27.071	40	28.326	34.041	29.402	28.718	40	27.226	37.71	40	28.284	33.831	26.689	27.421	31.936	26.81	34.389	29.273	24.56	40	33.161	31.008	28.533	29.256	40	33.017	27.205	34.615	25.581	31.079	32.736	28.572	38.871	32.393	40
hsa-miR-590-3p	27.611	40	33.356	30.815	32.603	30.785	27.622	28.382	31.799	27.792	29.536	28.051	27.319	27.086	40	29.549	27.857	28.229	25.604	30.914	25.696	32.777	30.549	28.647	30.046	27.529	26.151	26.33	31.982	31.001	28.341	22.906	40	40	27.066	26.847	28.206	27.74	26.662	25.92	40	30.442	27.97	27.424	33.905	26.611	33.462	28.395
hsa-miR-590-5p	25.298	30.97	28.636	25.418	28.877	24.589	23.359	25.39	31.071	24.317	23.24	25.558	23.952	23.545	30.572	25.409	23.512	25.394	20.743	26.523	22.812	29.965	25.599	22.966	23.899	24.493	22.708	22.831	26.928	24.72	25.068	16.208	40	26.61	23.13	22.15	23.307	27.074	22.715	22.431	29.656	26.659	24.086	23.069	31.944	22.559	24.636	24.924
hsa-miR-591	35.337	40	29.368	40	40	33.399	40	40	40	36.735	28.67	40	40	40	40	40	40	33.185	38.146	33.559	33.4	40	40	40	40	30.831	40	40	40	35.443	36.657	40	33.547	32.941	32.166	34.144	40	40	30.242	34.407	40	30.337	40	40	40	38.925	40	40
hsa-miR-592	28.545	35.429	36.012	29.553	37.406	37.513	28.369	30.793	40	36.333	29.062	35.307	29.03	29.628	36.51	40	33.242	30.853	26.287	34.275	29.914	40	40	30.603	29.732	30.568	33.387	30.789	40	30.954	32.934	29.658	33.538	34.561	31.281	28.543	31.577	32.303	32.382	32.541	40	38.968	29.086	27.575	40	30.449	38.661	31.223
hsa-miR-593-3p	38.021	40	40	40	40	28.827	29.057	40	40	26.89	24.273	40	40	31.445	32.921	30.752	37.355	29.211	28.142	40	35.657	36.126	27.505	27.716	26.886	32.885	38.145	27.605	32.699	29.422	33.864	40	35.437	26.772	25.878	32.733	40	40	27.515	26.526	40	35.534	32.314	31.572	40	30.75	40	32.409
hsa-miR-593-5p	40	40	40	40	40	40	40	35.118	34.695	33.262	30.186	32.221	35.957	30.525	31.831	40	40	40	40	40	32.627	36.747	40	33.847	40	40	38.888	33.181	40	40	28.62	31.953	40	36.652	40	30.061	31.752	40	32.516	35.696	40	40	40	40	34.181	40	40	32.956
hsa-miR-595	39.948	40	40	38.992	40	36.213	36.357	36.36	26.5	20.541	34.916	20.835	20.855	36.002	40	31.058	39.134	40	31.652	36.089	18.012	25.733	40	21.016	40	40	40	20.602	40	36.478	38.083	20.569	32.011	40	32.688	21.971	21.087	38.651	19.263	21.758	40	35.827	40	21.514	35.981	20.433	31.967	21.606
hsa-miR-596	40	40	40	38.222	40	40	40	40	40	40	31.704	40	40	26.153	34.665	34.652	40	30.056	25.69	39.257	40	40	36.135	40	40	32.638	34.069	40	35.207	36.937	31.533	40	36.045	35.204	31.99	40	40	40	40	40	31.687	31.474	31.596	40	40	40	34.449	27.524
hsa-miR-597-5p	25.016	40	31.059	35.187	32.225	25.024	25.494	25.86	40	23.933	23.673	25.468	23.316	25.643	26.36	24.629	24.37	26.128	23.648	26.658	23.185	27.809	25.838	24.094	26.345	26.108	23.734	23.176	25.154	25.15	24.651	23.557	27.635	29.248	24.056	22.949	25.416	26.549	22.552	22.916	40	25.319	24.042	23.683	30.711	23.683	26.852	24.93
hsa-miR-598-3p	23.107	28.78	26.026	26.169	26.559	25.215	23.226	25.395	30.47	25.091	25.586	24.299	24.881	24.177	38.687	26.501	23.351	25.18	23.148	26.083	23.28	29.019	24.92	22.593	24.717	25.402	23.548	24.284	26.558	24.715	26.229	17.67	26.934	26.285	24.053	23.539	23.654	27.195	23.203	24.685	36.695	26.591	25.357	25.639	29.603	23.457	26.254	24.771
hsa-miR-599	40	40	40	40	40	40	40	40	40	38.163	32.054	40	39.671	40	40	30.079	40	29.758	38.489	33.599	40	40	40	40	37.375	30.176	40	40	33.977	40	32.413	40	34.885	40	40	40	40	34.081	40	34.451	40	29.354	33.704	35.836	39.956	40	40	37.137
hsa-miR-600	34.92	29.056	40	40	40	40	40	33.921	27.851	22.254	40	23.063	23.407	28.576	25.283	33.471	40	40	40	28.88	22.182	31.458	40	22.934	40	40	36.877	22.394	40	30.754	40	22.426	40	40	30.261	22.731	22.93	40	22.593	22.627	30.448	34.859	40	23.064	40	22.166	36.665	22.319
hsa-miR-601	25.337	31.379	28.28	26.604	27.753	23.308	25.648	23.811	8.559	5.995	21.215	5.854	6.123	25.677	21.924	21.942	25.987	21.811	24.222	27.357	6.363	8.051	27.654	6.039	22.714	24.858	22.644	5.78	24.335	25.403	23.668	6.231	21.994	29.955	23.877	5.611	6.042	27.122	5.781	5.994	21.372	21.067	26.581	4.438	39.617	6.019	27.962	5.957
hsa-miR-603	30.869	40	40	30.445	29.854	40	30.936	28.666	30.559	29.629	31.541	36.784	31.201	40	39.567	29.399	31.731	28.624	29.092	30.936	34.807	32.492	30.836	29.153	31.101	29.655	32.174	30.285	30.007	30.834	29.933	40	28.845	34.071	30.843	32.692	32.212	29.389	30.65	31.196	28.737	31.283	28.487	30.634	29.637	31.988	34.52	31.031
hsa-miR-604	40	40	40	40	40	40	40	30.611	40	40	35.655	40	31.019	40	40	40	40	31.024	31.316	40	33.224	40	35.443	40	40	30.403	40	30.746	35.825	30.72	30.461	36.732	28.911	40	27.927	40	40	35.8	30.135	30.657	40	40	40	40	40	40	31.258	30.289
hsa-miR-605-5p	30.705	32.873	28.634	38.997	35.576	34.788	32.089	28.148	40	29.63	26.185	38.863	31.645	30.498	30.624	36.933	29.919	28.958	28.069	39.58	28.894	40	32.222	32.892	37.078	29.305	31.341	29.72	32.565	37.982	29.95	40	32.384	32.439	27.495	30.734	37.529	29.669	27.402	26.839	40	30.713	29.004	29.887	40	30.234	38.216	27.415
hsa-miR-606	40	40	38.714	40	38.348	32.6	34.477	34.235	39.545	36.347	37.501	39.935	40	39.934	36.69	34.171	36.122	31.61	36.858	38.614	40	36.105	35.089	40	33.642	31.996	37.126	36.32	34.069	36.266	35.131	40	31.933	34.579	40	40	40	36.233	34.932	40	36.727	32.711	36.643	38.675	39.612	40	36.223	40
hsa-miR-614	40	40	36.295	40	40	30.028	40	27.311	34.975	40	28.122	29.895	40	32.856	37.64	33.466	36.895	27.932	30.942	27.771	40	40	40	40	28.48	26.882	40	37.85	35.898	40	28.618	40	40	40	27.372	36.985	37.37	33.832	29.326	34.743	40	31.309	29.792	40	40	38.55	40	27.259
hsa-miR-615-3p	29.735	38.242	31.128	27.311	40	28.408	29.327	29.028	31.341	28.555	26.823	30.633	27.537	28.438	32.332	29.404	30.072	27.543	28.509	34.622	37.107	33.542	30.86	30.409	29.957	27.095	30.02	30.271	34.33	28.136	28.831	38.001	37.182	31.208	27.259	28.312	28.884	32.373	28.444	27.242	40	34.521	28.828	30.46	34.803	27.519	33.755	27.356
hsa-miR-615-5p	40	40	40	40	39.814	30.013	40	40	40	31.602	28.727	37.082	34.801	39.713	40	40	32.583	33.211	32.797	40	31.358	40	40	40	31.129	40	40	31.859	40	34.563	31.141	32.086	29.564	30.696	29.06	33.483	35.338	40	31.38	28.271	40	1.107	38.345	29.635	40	29.662	40	30.505
hsa-miR-616-3p	40	40	40	40	40	25.106	40	40	40	40	31.495	40	40	40	40	40	33.196	40	40	40	40	32.867	40	40	40	28.263	25.593	40	40	40	40	23.538	40	40	36.054	28.549	40	40	31.89	34.572	40	40	40	40	40	40	40	40
hsa-miR-616-5p	29.255	40	40	40	28.079	27.695	34.717	30.756	40	29.642	28.156	30.171	29.485	30.117	36.794	30.388	28.778	25.005	25.666	28.917	26.151	29.097	38.123	29.425	28.345	25.692	40	26.873	36.693	40	27.77	24.991	35.558	32.787	27.222	27.402	27.903	26.813	27.966	26.481	33.684	28.378	34.336	40	40	27.485	40	31.826
hsa-miR-617	40	40	40	40	40	40	40	40	40	40	30.115	40	40	40	40	40	40	40	34.029	40	40	40	40	40	40	40	40	27.752	40	40	40	40	40	40	31.614	40	40	40	40	40	40	40	40	40	40	40	40	40
hsa-miR-618	25.899	26.365	25.436	27.491	29.187	24.138	26.804	25.801	26.58	26.442	24.08	27.587	27.745	27.123	27.537	26.174	26.074	24.421	27.614	26.344	30.318	26.153	29.356	25.248	24.166	24.427	27.856	26.613	26.677	26.166	25.86	28.754	29.44	26.58	26.648	28.186	25.774	26.171	26.902	25.814	27.206	26.334	27.345	27.056	26.417	25.812	28.388	27.657
hsa-miR-621	40	40	40	40	40	40	40	33.376	38.835	40	36.468	40	40	37.223	40	26.198	36.469	27.013	28.504	40	40	40	37.612	40	32.611	30.739	40	39.356	40	32.615	40	36.9	35.458	37.042	24.887	38.314	40	26.118	32.143	27.845	37.066	38.866	25.66	40	40	40	40	25.045
hsa-miR-622	31.674	40	40	31.871	40	40	40	30.608	40	35.819	28.111	37.99	40	31.75	40	30.465	40	32.245	28.624	40	40	40	35.148	36.475	40	40	40	36.71	40	40	40	40	40	40	27.874	36.481	40	33.029	40	33.207	39.879	38	40	33.361	40	40	40	40
hsa-miR-623	25.049	38.478	37.315	32.272	33.518	30.975	31.991	28.796	37.534	31.214	26.991	34.635	35.01	32.074	33.442	30.079	30.234	28.18	27.687	33.264	30.818	40	30.304	33.322	31.538	30.243	30.262	30.494	40	31.157	30.436	30.378	30.554	40	29.396	31.257	33.078	30.023	30.706	31.037	38.14	28.667	29.418	32.443	40	31.774	31.935	31.986
hsa-miR-624-3p	36.143	40	37.806	40	40	39.809	40	40	40	40	38.733	40	39.191	40	40	36.327	40	40	40	40	40	40	36.378	39.235	38.37	40	40	40	40	40	40	33.863	40	40	40	39.176	40	40	40	40	40	40	40	40	40	40	40	38.009
hsa-miR-624-5p	32.168	40	25.895	33.924	32.9	25.063	33.644	24.395	9.599	6.965	23.773	6.546	7.004	25.483	27.425	28.703	32.559	21.867	22.361	26.87	6.875	9.085	30.669	7.473	31.87	23.137	23.909	7.012	26.158	31.278	31.34	6.971	28.509	40	28.187	6.741	7.139	25.077	6.996	7.19	29.211	25.883	29.64	7.095	32.351	7.138	33.294	6.925
hsa-miR-625-3p	24.548	24.123	26.083	25.391	25.337	25.477	24.043	24.178	28.246	24.33	23.625	25.2	25.607	23.977	27.753	24.495	24.664	22.95	23.267	26.308	23.017	27.349	26.254	25.332	25.837	22.936	22.707	24.461	26.832	27.435	26.387	21.476	27.264	28.839	25.427	25.113	25.715	22.848	23.312	25.312	26.074	23.327	26.127	25.818	29.037	25.201	26.113	25.22
hsa-miR-625-5p	26.013	30.67	34.853	27.552	28.172	27.737	27.396	26.24	28.969	26.02	25.856	27.758	25.872	25.388	40	29.139	31.007	25.083	24.861	27.324	25.747	26.289	34.135	26.196	27.347	24.573	24.561	25.537	28.629	29.142	28.868	24.006	40	29.612	27.115	27.114	27.607	29.211	24.724	26.088	40	26.346	28.925	26.884	30.227	26.774	26.159	28.18
hsa-miR-627-5p	28.252	40	37.09	35.264	38.013	32.95	40	29.212	29.732	30.152	37.378	30.671	39.725	36.145	40	35.7	29.845	32.552	29.85	31.935	29.944	30.203	40	35.923	28.557	32.17	33.36	31.856	30.271	28.048	37.022	23.884	36.756	34.741	30.383	29.625	31.956	37.303	30.622	36.636	40	40	32.098	36.968	40	29.478	36.637	33.339
hsa-miR-628-3p	26.231	25.309	40	27.4	27.346	27.477	27.076	27.944	26.424	27.508	26.54	28.93	26.701	27.34	27.898	27.085	27.417	26.119	25.929	32.11	26.029	25.92	29.346	26.182	27.187	27.057	26.69	26.566	28.117	29.377	27.313	22.085	28.841	31.457	27.266	26.6	29.601	26.884	26.406	27.183	25.819	26.944	29.463	28.641	40	27.061	28.127	28.636
hsa-miR-628-5p	22.695	32.549	26.737	27.456	28.769	22.082	23.784	28.178	39.808	28.676	22.966	27.358	25.533	27.21	30.355	28.619	23.993	26.431	23.88	30.316	24.725	38.649	29.121	23.88	22.861	26.369	25.74	24.428	35.148	25.355	27.066	18.455	28.941	29.281	26.264	25.251	23.685	27.414	25.313	25.351	27.835	29.574	26.726	27.301	31.331	24.578	28.057	24.806
hsa-miR-629-3p	26.294	40	28.365	30.002	40	28.338	25.447	28.394	32.892	34.044	23.551	28.235	25.834	27.404	33.585	28.348	29.236	24.507	24.945	27.415	26.842	30.738	40	27.888	30.022	26.545	25.57	26.915	40	40	26.967	24.108	40	40	26.022	27.288	28.71	26.465	27.766	24.669	39.288	27.474	35.335	27.467	40	26.138	34.705	32.267
hsa-miR-629-5p	24.086	22.868	40	23.364	26.943	23.297	23.949	24.814	25.261	25.698	23.215	24.363	24.985	23.854	25.073	22.458	23.496	22.285	22.05	22.44	23.591	24.428	25.456	24.013	23.456	22.091	22.588	23.164	25.087	23.047	25.06	18.168	37.437	24.177	24.631	21.238	26.199	25.281	25.613	24.207	38.775	23.488	24.623	24.609	33.841	23.093	25.303	22.96
hsa-miR-630	38.636	40	40	36.69	37.072	40	40	33.685	40	31.202	29.86	31.227	31.55	34.581	30.107	29.972	31.692	29.845	33.316	33.195	32.828	40	31.396	34.773	32.036	29.684	32.574	33.064	32.542	36.01	31.232	30.103	29.765	32.146	33.509	33.4	34.565	33.372	29.266	30.943	37.882	29.439	31.385	32.96	40	32.299	29.981	30.134
hsa-miR-633	37.758	40	40	40	40	34.484	40	40	40	38.201	35.154	34.984	40	37.672	34.825	35.018	40	33.783	36.572	35.588	40	32.789	39.887	39.906	35.493	32.628	40	40	32.749	40	40	40	31.711	40	34.523	40	35.062	40	33.941	40	31.213	32.549	35.16	30.146	40	40	37.5	38.103
hsa-miR-635	40	40	40	40	40	40	40	40	40	40	40	40	40	40	40	40	40	37.098	30.989	35.999	40	40	40	40	40	35.994	35.797	32.809	40	35.218	40	40	34.63	40	40	40	40	40	37.592	31.361	40	40	40	40	40	40	40	40
hsa-miR-636	26	33.236	29.88	27.231	28.921	26.34	27.143	26.865	36.196	26.73	26.224	28.563	28.138	27.487	31.152	26.128	26.27	25.738	24.399	27.212	28.497	39.409	28.494	26.738	25.814	24.631	25.591	26.19	27.728	25.605	28.428	20.36	29.269	26.225	27.091	25.143	26.463	25.965	26.15	28.213	27.192	27.364	26.552	26.56	27.998	25.695	28.383	26.666
hsa-miR-638	28.391	33.094	27.45	26.373	26.444	28.964	26.74	26.912	33.633	25.229	25.833	26.778	26.648	29.011	28.948	27.883	27.855	26.89	24.213	29.306	27.085	40	26.132	31.417	28.33	26.794	27.252	25.22	30.048	28.752	25.978	27.5	27.886	34.503	25.013	25.334	27.329	28.472	25.489	24.407	32.459	26.144	26.504	26.503	38.841	24.932	28.497	25.145
hsa-miR-639	29.822	40	33.269	34.659	30.675	33.938	29.951	29.721	32.323	28.226	27.703	29.283	30.178	32.293	31.971	30.335	28.488	28.561	27.62	40	30.018	40	29.209	35.372	32.998	31.051	31.161	27.344	30.686	29.449	30.874	30.487	31.397	34.334	27.558	28.59	29.449	31.863	28.607	28.217	29.058	29.14	29.687	29.313	40	28.073	33.881	28.753
hsa-miR-640	40	40	40	31.068	40	40	40	40	40	40	33.672	40	35.141	37.532	40	40	40	33.899	40	40	40	40	40	34.946	40	35.614	38.309	40	40	40	35.641	40	40	40	34.021	38.124	31.851	34.329	34.058	34.648	40	37.797	40	38.356	40	32.947	40	36.457
hsa-miR-641	40	40	40	32.586	40	40	31.977	40	40	40	40	40	28.78	31.187	32.998	40	40	29.646	40	29.901	34.009	40	40	40	40	40	29.793	40	40	40	40	40	40	32.16	33.605	37.371	28.926	35.311	40	40	40	32.8	30.374	40	40	32.865	40	39.638
hsa-miR-642a-5p	21.497	27.082	26.547	25.62	27.697	24.991	22.813	23.641	27.678	23.539	22.468	24.484	24.27	23.565	26.935	23.656	22.385	22.979	22.323	24.356	24.56	24.281	40	23.475	21.907	22.343	23.793	22.998	25.32	25.805	25.461	23.088	26.393	23.156	24.121	24.995	23.88	20.67	21.955	22.937	40	22.732	24.285	24.445	29.256	21.811	25.177	40
hsa-miR-643	40	31.934	40	40	40	40	35.452	40	40	40	30.569	40	40	40	40	40	40	30.548	28.064	40	27.687	26.047	40	30.935	40	28.054	30.524	30.184	40	29.733	40	24.761	40	40	29.394	29.12	40	40	28.023	29.201	39.114	30.12	40	40	40	40	30.015	29.031
hsa-miR-644a	40	40	40	36.536	40	29.32	36.82	30.408	40	30.411	30.344	31.184	31.948	34.927	36.1	31.955	32.982	28.16	29.302	25.526	40	40	33.447	34.594	28.116	28.92	31.024	34.587	39.817	30.138	29.963	32.793	29.378	40	28.067	30.986	31.548	31.819	32.559	29.809	35.407	31.201	31.666	27.219	40	32.484	35.061	27.813
hsa-miR-645	34.809	40	34.201	40	31.627	40	29.552	30.855	40	27.964	26.508	27.93	27.794	29.945	32.52	34.166	32.54	29.955	26.815	33.808	27.24	40	28.734	37.597	28.296	33.146	32.027	28.797	40	29.732	26.122	34.071	32.039	40	27.131	25.008	24.597	30.031	28.42	26.671	40	30.173	29.499	26.753	40	29.253	35.539	28.9
hsa-miR-646	25.346	39.036	24.771	37.17	22.242	25.95	37.26	23.496	40	20.632	20.01	25.55	28.525	29.358	29.817	27.522	22.216	22.728	20.997	30.087	22.011	40	29.886	27.928	22.028	27.205	24.006	22.181	40	23.663	22.958	40	29.828	40	23.473	21.869	29.105	23.498	21.772	22.45	35.863	26.921	21.549	23.947	40	20.263	29.98	24.005
hsa-miR-648	25.478	40	40	40	40	33.639	29.893	32.692	35.64	25.963	38.521	28.195	28.995	38.434	33.025	38.455	40	26.548	36.844	31.215	26.691	40	40	28.632	27.412	40	38.67	30.021	40	27.969	36.47	38.493	40	40	38.306	29.434	27.925	39.76	26.394	27.499	40	40	40	28.818	40	27.554	27.86	26.802
hsa-miR-649	32.207	40	35.885	40	31.824	40	40	36.146	40	40	40	40	40	40	40	40	34.536	40	33.595	40	40	40	40	40	40	40	40	40	40	40	40	40	40	40	30.524	40	40	40	38.783	32.475	40	40	40	40	40	40	40	40
hsa-miR-650	37.781	40	32.018	40	40	40	29.641	39.797	34.604	39.855	27.227	40	40	30.314	40	38.429	39.517	39.337	30.46	40	40	34.671	40	32.293	40	40	39.53	39.974	40	40	38.515	39.345	40	33.71	28.939	39.397	40	40	40	28.955	40	40	38.958	40	40	40	40	37.069
hsa-miR-651-5p	40	40	40	40	40	40	34.654	40	40	40	29.596	40	40	34.14	40	40	40	40	29.4	32.72	33.771	33.565	40	29.542	40	40	40	33.614	40	40	40	26.165	40	40	40	29.506	40	40	38.399	34.244	40	40	40	40	40	37.034	40	40
hsa-miR-653-5p	37.115	40	40	38.769	40	40	40	40	40	39.217	39.759	33.913	40	40	40	34.923	40	40	32.998	40	40	40	40	35.23	38.336	38.112	40	38.33	40	40	39.605	40	40	40	40	38.486	39.428	37.765	40	40	40	30.144	36.556	39.234	38.16	38.279	40	37.63
hsa-miR-654-3p	27.172	40	29.522	28.437	31.859	40	25.98	40	31.82	26.839	31.694	27.549	28.229	40	40	29.453	29.133	28.205	27.601	26.884	24.978	30.447	40	23.77	40	25.98	27.463	27.156	32.615	30.856	40	27.912	37.94	26.621	40	27.535	25.417	29.851	26.31	31.896	40	27.175	27.305	28.669	32.901	26.886	28.828	28.588
hsa-miR-654-5p	40	40	28.104	40	40	25.672	31.423	30.005	33.86	25.318	40	24.799	40	24.865	40	31.247	40	33.619	28.429	28	24.328	32.573	40	25.168	40	24.8	25.933	24.029	25.735	40	40	21.917	40	28.86	29.654	23.837	24.458	26.275	23.237	25.623	40	40	40	40	38.997	40	25.796	24.514
hsa-miR-655-3p	28.471	31.848	31.457	34.442	33.714	28.71	28.409	33.64	36.997	26.734	31.705	31.808	34.007	28.408	35.354	29.598	30.699	29.829	29.003	31.215	28.111	32.158	30.22	28.278	32.688	28.047	27.598	29.398	31.618	29.914	35.094	34.668	33.989	30.083	30.967	29.759	28.441	29.696	28.277	33.659	40	28.81	30.313	34.065	32.702	31.764	30.692	29.83
hsa-miR-656-3p	29.587	30.903	31.79	40	28.253	32.671	30.753	40	38.992	28.15	37.167	30.904	33.701	28.78	28.596	38.461	31.282	30.278	27.117	35.542	26.738	35.968	35.985	28.756	40	33.144	26.61	28.384	35.184	36.651	40	32.139	40	38.968	32.755	29.147	28.992	35.329	28.617	33.248	40	32.862	29.355	37.816	40	36.6	28.537	36.097
hsa-miR-658	40	40	40	40	40	40	40	40	40	28.143	40	40	40	40	40	40	40	40	40	40	40	40	40	40	40	30.011	40	40	40	40	40	40	40	34.308	40	40	40	40	40	40	40	32.546	27.322	40	40	37.34	40	40
hsa-miR-659-3p	38.85	40	36.951	32.002	38.266	37.455	30.752	31.948	40	24.124	26.703	26.229	27.619	31.009	28.23	25.451	29.379	28.491	25.284	34.872	27.461	40	30.626	28.44	26.492	29.298	29.682	28.351	29.851	27.097	26.913	27.051	27.754	40	29.92	26.656	29.26	29.023	25.969	27.136	27.267	26.78	28.236	25.944	40	25.127	32.419	26.095
hsa-miR-660-5p	19.477	24.825	23.81	21.7	23.535	21.42	20.33	21.031	25.368	21.346	21.424	21.883	20.715	19.727	26.719	21.484	20.294	21.047	17.482	21.281	20.333	23.775	21.453	18.895	20.593	21.055	18.889	19.534	22.652	20.57	22.157	12.381	25.885	23.473	20.644	17.923	20.03	22.868	20.083	19.789	25.417	23.225	20.447	19.699	30.636	19.097	21.386	21.689
hsa-miR-661	24.82	40	28.965	28.848	40	28.538	26.149	26.234	34.867	23.904	22.376	26.824	26.296	25.556	40	26.01	25.485	23.935	21.98	28.829	24.588	40	26.331	25.31	25.366	23.796	26.169	24.772	40	25.478	24.588	25.101	26.815	40	22.966	25.821	27.886	25.487	23.993	22.831	40	24.876	23.97	23.923	40	24.157	30.387	22.271
hsa-miR-662	33.952	40	40	40	36.589	34.057	33.375	32.868	40	30.658	28.449	30.434	30.632	33.684	40	33.537	29.555	30.671	28.687	39.911	29.817	40	30.2	36.935	30.833	28.017	33.927	30.894	40	30.916	34.457	38.088	32.261	38.038	25.538	32.366	32.184	31.162	25.995	26.105	37.577	32.503	26.951	31.679	40	28.562	38.083	28.566
hsa-miR-663b	28.013	30.185	29.129	26.192	30.08	28.004	27.23	26.305	31.076	28.294	26.003	28.137	28.665	27.714	31.499	27.106	26.66	24.576	24.84	27.134	31.214	33.629	31.926	34.173	23.596	25.929	25.142	27.617	31.332	26.978	26.116	26.786	28.165	32.188	24.788	29.324	29.13	27.695	25.368	26.325	28.864	26.126	25.501	26.969	40	26.196	26.907	25.305
hsa-miR-664a-3p	24.016	27.019	26.439	25.723	26.887	26.352	24.079	25.593	29.01	24.764	26.562	24.43	23.878	24.948	35.066	25.783	25.439	24.23	23.848	27.253	23.376	27.988	27.03	25.561	26.904	24.125	23.702	23.709	29.139	28.485	25.94	19.664	35.866	29.595	25.014	26.329	25.436	23.273	23.668	24.522	28.749	26.813	25.899	26.206	28.738	23.907	27.481	26.005
hsa-miR-668-3p	26.259	32.009	26.31	40	40	28.495	26.475	30.176	31.946	26.519	25.352	35.126	27.775	26.563	40	26.067	26.716	25.406	25.835	40	24.75	32.396	38.053	26.481	26.738	23.953	26.084	25.174	31.462	29.116	30.587	32.272	30.569	40	26.035	39.767	26.271	26.217	27.322	23.76	40	27.036	25.912	26.633	40	27.817	31.924	25.279
hsa-miR-671-3p	25.841	40	27.862	27.103	28.631	25.701	25.903	27.009	32.662	26.236	26.492	27.761	26.82	26.567	28.077	29.303	25.751	26.089	25.815	29.137	24.305	30.303	28.192	26.276	33.662	27.182	26.008	25.439	28.092	29.139	27.792	26.234	31.291	27.898	25.756	28.942	26.551	25.363	25.253	26.768	40	29.93	29.499	27.65	40	26.707	27.628	28.233
hsa-miR-675-5p	35.596	40	40	40	32.118	40	40	34.49	40	34.938	31.952	32.121	30.626	31.679	37.109	34.811	33.238	29.987	30.838	40	32.058	40	28.946	33.086	31.41	34.7	37.466	31.184	35.663	32.427	34.816	38.032	32.96	38.648	30.353	34.27	32.469	29.798	29.275	31.486	37.909	32.326	38.653	34.077	40	35.896	37.754	30.464
hsa-miR-708-5p	30.923	40	40	36.455	29.212	40	40	40	40	29.012	27.835	27.07	28.722	40	31.991	33.896	40	28.336	26.379	28.236	32.206	31.11	28.266	28.797	25.928	26.042	24.626	28.187	37.188	31.175	30.256	26.849	39.482	27.866	26.767	26.304	26.956	33.758	28.576	28.29	31.322	25.563	30.187	27.719	30.616	28.819	29.838	32.642
hsa-miR-720	20.486	25.453	23.874	24.362	24.298	22.832	20.98	22.722	26.012	20.908	20.348	22.652	22.143	22.333	25.397	22.147	22.878	19.717	18.448	23.202	20.888	26.131	22.452	22.149	22.349	20.344	22.659	19.992	27.426	22.801	21.577	22.57	25.641	27.332	20.299	22.37	21.363	21.296	18.586	19.513	24.386	21.109	21.717	20.86	28.878	21.042	23.936	21.134
hsa-miR-7-2-3p	40	40	40	30.772	40	40	28.141	40	40	31.431	40	32.881	40	40	34.816	40	40	40	40	40	40	40	40	40	40	39.239	40	40	40	40	30.724	30.095	40	40	36.955	40	40	40	30.97	40	40	40	40	40	40	40	40	40
hsa-miR-744-3p	26.81	28.507	34.288	28.576	26.929	25.888	25.26	24.86	29.224	28.232	25.566	28.022	26.638	26.581	30.398	26.043	24.83	26.816	25.169	32.381	25.325	30.451	40	26.771	28.905	24.952	25.353	26.488	39.61	27.558	26.81	26.509	26.81	31.325	25.339	30.331	27.075	27.356	25.042	25.417	40	25.157	27.018	26.343	32.986	26.462	27.741	25.502
hsa-miR-744-5p	22.817	29.937	27.198	24.552	25.826	23.988	23.108	24.798	29.067	23.214	22.223	24.292	23.274	23.122	26.223	23.872	22.994	22.984	22.092	24.765	20.834	26.256	26.371	22.531	23.977	22.65	22.352	22.14	24.015	25.958	24.337	18.484	28.075	24.668	22.84	24.336	23.248	22.663	21.804	22.507	29.255	24.633	24.332	23.512	29.276	22.546	24.216	24.288
hsa-miR-758-3p	28.01	33.093	28.381	34.8	34.204	29.138	28.503	31.897	33.193	28.392	31.023	27.828	32.134	28.483	40	29.148	28.744	29.101	33.083	29.944	29.428	31.408	30.772	27.743	40	28.76	29.371	28.648	31.629	40	40	28.423	40	29.987	29.218	34.328	30.261	30.638	30.61	35.878	40	36.978	30.548	36.066	36.164	31.34	29.979	31.58
hsa-miR-7-5p	24.161	26.925	36.572	25.557	25.336	24.424	24.239	22.435	26.67	24.123	24.772	23.801	24.885	23.999	35.615	22.873	23.041	21.84	21.478	22.844	23.042	26.749	25.808	23.415	24.029	22.522	22.34	22.555	28.296	27.431	32.234	15.728	37.6	27.857	25.922	21.623	23.804	25.574	22.983	25.166	36.136	22.769	24.114	23.972	27.16	23.154	25.77	26.569
hsa-miR-765	40	40	40	40	40	40	40	33.621	40	40	40	40	40	28.976	40	40	40	40	40	40	40	40	34.304	40	40	30.952	40	40	37.026	40	40	40	40	40	40	33.517	29.975	40	40	40	40	40	37.222	40	40	29.247	40	39.663
hsa-miR-769-3p	40	40	40	40	40	40	40	28.753	40	40	25.437	40	40	32.328	40	40	40	26.776	40	40	30.133	28.379	40	29.817	29.78	27.015	40	31.73	27.963	40	40	25.797	40	29.079	34.777	27.572	40	40	31.485	32.437	40	32.147	40	33.507	40	40	40	29.501
hsa-miR-769-5p	24.262	28.815	27.256	26.641	27.484	24.823	24.358	25.812	27.117	24.551	24.146	26.332	26.774	26.189	40	24.907	25.379	22.756	23.225	26.171	25.032	26.697	28.831	26.171	25.757	23.755	24.952	24.739	30.134	28.199	24.778	23.792	27.336	29.606	25.193	25.942	25.806	25.985	24.417	24.386	32.667	24.66	25.955	26.013	30.017	25.812	28.911	28.339
hsa-miR-770-5p	29.173	30.164	29.716	40	28.254	28.704	27.739	28.603	31.483	27.79	24.911	30.066	30.65	28.53	30.306	31.677	26.634	30.643	26.257	30.697	29.433	36.471	25.882	28.113	28.05	29.391	31.24	28.136	29.235	27.951	31.669	35.108	31.041	31.185	26.869	29.872	33.786	27.093	26.397	25.319	31.473	29.138	28.008	27.965	40	28.34	29.393	27.184
hsa-miR-873-5p	24.959	27.128	25.464	25.121	40	27.811	24.054	25.404	40	40	40	40	40	40	40	40	28.109	27.935	33.982	27.89	40	40	40	40	40	34.504	33.244	30.959	40	40	40	33.137	40	35.457	29.01	29.756	40	36.313	29.848	40	40	25.399	40	40	33.788	40	40	40
hsa-miR-874-3p	25.316	27.307	26.556	25.275	29.591	40	28.58	28.882	27.794	27.771	40	27.623	27.415	25.815	40	24.157	27.028	24.855	25.879	26.085	25.899	25.404	39.564	27.653	27.684	24.209	25.792	25.764	30.177	29.111	29.842	20.333	40	32.116	34.848	26.258	28.687	25.006	40	40	33.343	27.279	28.52	28.332	26.949	27.9	29.334	40
hsa-miR-875-3p	40	31.594	30.549	33.88	40	31.187	32.201	32.485	35.686	40	35.435	40	36.803	33.599	40	28.497	40	32.446	33.97	38.207	40	29.969	32.581	40	35.463	33.154	30.715	34.892	33.149	40	32.157	35.674	34.719	36.403	30.494	39.9	40	35.182	40	40	34.464	30.514	39.722	40	37.126	40	35.559	34.316
hsa-miR-875-5p	30.654	40	32.67	34.207	35.189	33.885	32.604	32.083	38.071	27.42	28.117	27.781	28.836	29.37	26.876	27.185	30.407	28.109	29.501	32.153	29.443	35.653	28.502	31.346	29.892	29.162	28.867	29.674	27.699	28.837	30.412	29.959	28.218	32.471	29.46	28.72	29.197	32.12	29.115	29.086	23.754	26.455	29.75	26.836	35.218	29.308	30.402	28.656
hsa-miR-876-3p	40	40	40	40	40	40	40	40	40	40	40	30.871	40	40	40	40	40	40	40	40	40	40	40	40	40	40	40	31.709	40	40	40	40	40	40	40	40	40	40	40	32.131	40	40	40	40	40	30.356	40	40
hsa-miR-876-5p	32.977	40	40	38.413	38.043	40	40	35.782	40	31.377	40	30.984	40	31.979	40	29.742	40	33.462	40	34.51	40	35.593	40	37.539	38.57	32.136	35.391	27.386	33.29	38.241	34.414	32.694	40	32.338	34.839	38.55	37.312	33.982	40	40	40	40	40	36.037	37.307	33.617	36.211	40
hsa-miR-885-5p	17.293	29.41	24.865	22.065	22.81	21.93	20.952	21.402	29.111	21.377	22.228	21.766	19.3	21.903	28.195	21.108	21.448	22.69	17.096	23.979	20.166	25.81	20.786	21.039	21.032	20.964	20.826	20.036	22.536	22.587	19.433	20.879	24.997	23.76	20.196	20.969	20.495	18.615	20.695	20.615	24.831	23.255	20.581	18.688	34.577	20.036	21.042	21.201
hsa-miR-886-3p	25.81	40	36.727	40	30.878	40	27.127	28.641	40	29.761	26.289	31.949	25.903	29.812	34.74	36.183	40	25.966	24.075	28.27	25.755	40	30.556	29.955	39.967	28.837	28.124	26.517	26.073	29.69	29.577	20.397	40	28.289	25.767	25.046	26.666	31.614	23.663	26.661	35.609	26.079	38.413	26.648	40	26.857	28.296	26.787
hsa-miR-886-5p	26.181	27.472	29.779	27.304	30.532	26.766	27.241	26.317	30.933	26.42	26.254	26.253	26.128	25.728	31.28	27.872	27.34	23.522	22.315	25.096	25.312	29.13	27.929	25.993	26.362	24.972	24.28	24.385	26.663	29.375	28.702	18.934	27.416	28.604	26.122	23.468	24.909	26.054	25.225	26.989	26.001	23.644	26.753	25.001	36.826	21.412	25.902	27.679
hsa-miR-888-3p	40	40	40	40	40	40	37.099	40	40	31.846	40	30.707	34.834	40	35.906	40	40	40	40	40	35.465	40	40	36.135	40	40	40	29.631	40	40	40	35.937	40	34.641	40	34.558	34.26	40	30.841	32.422	40	40	40	31.955	40	33.86	40	31.194
hsa-miR-888-5p	29.212	40	40	40	40	40	40	40	40	36.747	35.182	40	40	36.963	40	40	40	40	26.864	40	40	40	40	40	40	35.823	40	33.951	40	40	40	28.529	40	33.739	27.627	40	36.99	40	40	30.588	36.805	31.685	32.085	28.498	33.011	31.746	35.956	31.524
hsa-miR-889-3p	27.068	40	29.828	40	40	34.301	26.464	29.87	40	26.348	34.304	28.376	28.515	28.276	40	28.542	27.578	28.05	26.36	33.039	25.718	40	39.215	25.803	27.984	27.52	27.689	26.147	32.983	30.114	40	26.554	40	31.627	27.947	26.426	27.044	32.054	26.504	26.685	40	32.738	26.724	27.333	30.526	28.37	29.101	28.18
hsa-miR-890	27.531	39.262	32.088	40	32.709	40	26.368	28.689	40	36.901	26.428	29.399	40	38.086	40	40	32.592	31.761	27.522	40	35.88	40	40	40	39.439	31.583	40	33.823	32.662	40	40	32.112	30.839	40	26.487	40	36.511	39.57	27.383	26.353	40	29.895	26.12	40	40	29.874	38.24	37.017
hsa-miR-891a-5p	40	40	40	40	40	40	29.145	40	40	40	32.738	40	40	36.1	40	40	40	40	31.274	40	40	40	40	40	40	40	37.491	40	36.098	40	40	32.094	40	29.885	27.238	40	33.655	40	31.439	27.772	40	40	40	40	25.818	40	40	28.959
hsa-miR-892b	31.853	40	28.91	27.015	31.331	28.334	34.457	28.661	40	40	26.16	40	40	29.543	28.647	28.942	28.087	28.783	26.747	31.4	40	35.407	32.308	40	28.512	29.857	29.68	40	31.888	28.363	29.139	40	29.861	39.674	27.594	40	40	31.634	40	40	25.188	28.063	29.894	40	40	40	32.902	40
hsa-miR-921	40	40	40	40	40	40	40	40	40	33.332	40	40	40	38.059	40	31.654	40	40	33.864	40	38.941	40	40	40	40	34.045	40	40	35.41	40	40	40	40	40	28.833	40	40	40	40	36.907	40	29.331	30.741	37.091	40	40	40	32.206
hsa-miR-922	40	40	40	40	40	40	40	40	40	40	30.178	40	40	40	40	40	40	40	40	40	40	40	40	40	40	40	40	40	40	40	40	40	40	40	30.124	40	40	40	40	40	40	40	40	40	40	40	40	31.52
hsa-miR-924	40	39.518	40	40	40	35.705	31.478	40	40	38.888	36.825	40	40	40	30.736	40	38.262	32.958	37.53	40	33.804	40	39.152	40	35.678	35.516	28.742	36.843	40	36.855	40	40	40	40	30.613	36.846	39.416	35.582	35.527	36.193	34.647	32.778	38.778	36.611	40	40	39.575	31.555
hsa-miR-92a-1-5p	40	40	40	33.249	40	40	32.451	40	40	40	30.471	40	40	40	36.773	40	40	33.523	40	40	40	40	40	40	40	37.595	40	40	40	35.956	40	32.634	40	40	32.25	40	40	32.921	34.768	40	40	40	40	36.862	40	40	40	40
hsa-miR-92a-3p	13.636	18.051	15.798	14.319	15.566	14.505	13.442	13.47	17.991	14.06	13.656	13.724	13.207	12.478	18.216	14.633	13.01	13.615	10.951	13.939	12.367	16.509	14.799	12.608	13.664	13.645	12.201	12.431	15.195	13.508	14.643	6.97	17.643	15.582	13.942	10.879	12.985	13.693	13.09	13.548	18.196	14.594	12.712	12.084	19.472	11.976	14.364	13.949
hsa-miR-92b-5p	31.7	31.62	40	40	35.012	35.19	40	39.135	40	40	36.358	31.936	40	33.374	40	32.732	33.461	31.377	31.902	33.233	35.158	37.257	32.138	38.328	33.792	32.673	38.537	33.853	37.748	34.59	40	28.749	40	40	34.752	34.184	36.553	40	34.925	35.727	40	37.565	37.152	32.698	40	40	38.312	40
hsa-miR-933	40	40	40	34.89	40	29.904	40	32.966	40	29.798	32.407	31.583	32.607	34.974	29.126	31.334	36.946	28.389	40	40	40	40	40	32.892	34.178	30.067	33.587	33.411	36.405	40	32.56	31.494	29.883	39.036	29.36	31.023	33.66	39.261	30.062	32.594	28.659	29.962	40	32.403	40	32.471	40	33.325
hsa-miR-93-3p	22.232	23.733	23.67	23.649	24.321	22.409	21.851	21.951	25.505	23.49	21.522	23.111	23.454	22.309	25.413	22.012	21.993	19.908	20.255	21.762	21.677	24.802	25.189	22.012	22.722	19.996	21.731	22.074	26.044	25.415	22.935	15.617	28.857	25.797	22.801	21.676	22.713	21.802	22.481	22.461	22.075	21.534	23.131	23.321	26.177	22.263	24.034	24.723
hsa-miR-935	26.418	34.546	40	40	40	32.189	29.694	30.566	40	30.588	26.898	33.939	28.517	40	40	28.875	40	28.58	27.879	32.384	40	40	29.45	40	28.823	28.905	32.052	28.98	40	31.994	33.323	30.984	30.473	40	39.508	40	28.72	30.295	26.933	26.227	40	34.003	31.364	40	40	40	40	26.776
hsa-miR-93-5p	18.415	23.004	21.348	20.858	22.554	19.364	18.593	19.27	22.847	20.775	18.454	20.868	20.283	19.158	24.866	19.242	18.796	18.284	16.996	20.019	18.636	21.407	22.122	18.479	19.658	18.315	17.565	18.956	21.534	21.894	21.345	12.103	26.084	21.709	19.947	17.39	18.996	19.626	19.433	19.548	23.671	19.94	19.593	19.126	23.901	18.702	21.214	22.022
hsa-miR-937-3p	38.343	40	40	40	40	40	40	40	40	40	30.919	40	40	40	40	31.175	40	40	38.847	40	40	40	40	40	32.605	40	40	40	40	40	30.467	32.734	40	40	32.825	40	40	33.65	40	40	40	40	38.739	31.455	40	38.482	40	40
hsa-miR-938	40	40	40	40	40	28.012	29.736	32.275	40	38.762	29.018	40	40	40	30.668	38.237	38.496	40	30.59	40	31.591	40	40	40	38.651	37.904	40	40	40	40	33.25	40	32.397	40	30.378	40	40	40	26.652	28.585	40	40	31.105	40	40	28.718	40	29.707
hsa-miR-939-5p	37.928	32.913	39.072	30.945	29.262	27.346	28.804	28.793	34.7	28.416	24.541	31.424	29.319	29.224	33.98	28.586	28.504	26.521	26.559	32.756	28.128	32.839	29.141	30.889	29.711	26.773	26.996	29.749	35.35	27.839	30.859	22.012	31.923	38.308	25.041	27.248	40	28.916	27.672	25.33	29.972	30.214	28.309	28.325	40	29.29	32.99	26.988
hsa-miR-9-3p	26.879	31.112	40	33.896	29.143	30.788	27.955	31.225	24.781	25.647	27.457	26.387	26.339	27.241	33.263	28.863	27.303	27.072	25.347	29.906	23.828	28.183	28.45	29.435	29.655	28.925	26.008	26.265	33.089	27.521	28.295	27.148	32.219	40	27.172	24.755	26.391	27.614	24.835	25.422	40	30.251	27.872	27.445	40	25.015	27.859	24.218
hsa-miR-941	29.18	40	40	32.929	40	28.502	28.828	30.247	40	30.469	27.01	34.501	34.112	37.314	40	40	31.33	26.769	27.025	31.909	30.816	30.88	28.244	30.217	30.109	27.257	31.09	29.533	40	40	29.492	26.076	40	40	29.067	31.047	33.045	29.642	32.775	27.434	40	31.517	33.573	40	40	31.355	40	35.396
hsa-miR-942-5p	25.004	30.448	28.87	28.962	35.317	27.407	24.555	25.977	31.683	22.838	22.41	24.467	23.51	23.364	28.263	25.386	25.481	23.133	20.492	27.183	22.336	31.211	26.112	24.362	25.307	23.8	22.898	23.001	36.45	27.733	26.182	16.826	30.051	33.409	24.043	20.995	23.684	24.996	22.362	22.694	26.737	24.49	22.821	22.456	36.097	22.793	27.238	26.242
hsa-miR-943	40	40	40	40	40	28.775	38.516	28.523	40	30.354	23.597	40	37.935	38.906	31.16	28.316	39.509	27.876	34.215	40	32.033	40	40	33.102	40	27.059	31.577	26.961	40	36.051	40	26.503	32.464	40	23.604	30.729	40	40	27.598	24.727	40	25.909	31.597	40	40	38.016	40	24.223
hsa-miR-944	28.805	40	29.902	40	40	34.557	37.107	40	40	29.608	30.409	40	40	40	40	40	34.239	40	40	34.042	40	40	38.931	40	40	40	40	36.866	40	40	40	40	40	40	40	30.533	40	40	40	29.552	40	40	40	40	40	40	40	40
hsa-miR-95-3p	24.215	40	40	25.217	40	40	25.622	31.646	40	27.818	25.614	23.86	26.98	26.026	40	40	25.771	40	24.854	33.258	26.919	40	40	26.909	25.2	28.984	27.074	25.775	37.583	33.588	26.568	22.919	40	40	29.009	28.134	24.629	35.572	35.234	27.797	40	34.484	27.339	28.772	36.531	26.292	26.365	25.09
hsa-miR-9-5p	23.586	29.901	38.382	31.676	39.929	22.929	23.681	25.689	40	25.919	23.404	25.067	24.913	23.737	27.275	22.417	23.37	25.879	23.298	28.316	24.083	40	23.701	21.599	24.961	25.723	23.538	23.159	25.972	24.07	26.233	22.382	31.367	23.4	25.612	24.832	22.296	27.372	23.313	23.795	25.725	22.199	23.933	24.457	24.233	24.609	25.46	23.841
hsa-miR-96-3p	40	40	40	40	40	40	40	40	26.362	24.201	40	23.874	24.021	40	40	36.904	40	40	40	40	22.431	25.207	29.415	22.673	40	40	40	22.686	40	40	40	17.399	40	19.569	40	22.422	23.591	40	23.243	23.43	40	40	40	23.962	40	23.188	40	25.453
hsa-miR-96-5p	29.971	40	40	40	40	40	40	32.941	32.32	40	40	40	40	40	40	26.032	28.558	40	28.119	40	38.974	35.109	40	38.176	40	40	22.021	35.148	27.251	34.743	33.903	21.857	40	40	31.922	31.336	28.277	33.298	40	40	40	29.818	40	40	40	26.2	32.143	40
hsa-miR-98-5p	22.885	40	40	23.978	31.246	24.566	23.317	25.343	40	21.981	25.322	20.758	21.129	20.358	40	21.834	22.324	40	22.824	40	19.902	25.127	24.38	21.401	25.538	26.104	18.934	22.842	25.954	26.654	40	15.943	40	25.922	22.878	40	22.025	24.81	20.41	22.681	40	28.696	23.305	21.816	40	23.12	23.777	22.204
hsa-miR-99a-3p	26.988	40	33.024	30.481	31.121	28.657	29.757	29.842	34.051	31.169	27.286	31.015	33.678	31.395	40	29.742	36.794	26.815	26.45	30.856	29.88	40	39.576	32.639	29.965	27.201	27.354	29.28	36.506	27.409	29.63	30.48	28.65	29.393	27.344	30.284	31.037	28.683	27.848	32.472	33.403	27.918	29.092	31.429	40	31.291	28.955	30.348
hsa-miR-99a-5p	22.627	40	25.83	23.557	26.363	23.447	24.495	25.697	31.011	23.985	24.71	23.857	23.805	22.416	26.791	24.379	22.318	25.192	22.135	24.816	24.526	25.707	26.711	24.287	22.114	23.958	21.334	24.347	25.399	23.362	25.916	16.862	40	26.095	24.399	23.24	23.464	25.683	22.126	25.092	30.924	20.801	23.385	23.775	25.294	24.197	22.698	24.906
hsa-miR-99b-3p	29.827	27.82	33.041	33.174	32.145	29.043	26.086	25.257	40	28.752	32.515	32.514	40	28.808	30.398	28.112	37.872	25.219	25.449	30.906	26.912	30.666	31.362	26.88	40	26.608	28.817	28.008	33.909	27.059	27.258	27.19	28.65	36.144	26.294	31.283	36.131	25.694	29.648	27.111	30.013	29.508	38.301	26.427	30.29	40	40	29.297
hsa-miR-99b-5p	18.477	24.29	22.016	18.824	20.846	20.303	18.959	19.799	23.34	18.708	19.715	19.986	17.81	17.977	22.766	19.335	18.643	19.496	17.594	20.524	16.968	22.365	21.662	18.464	19.551	19.177	18.18	17.969	18.394	19.797	20.179	17.391	26.166	19.728	18.623	18.613	17.791	17.731	17.729	19.485	40	20.234	19.528	18.27	21.907	17.678	19.636	19.01

## Sheet: AZURE (2^-DELTA CT)
miRNA ID	A00102	A00396	A00676	A00775	A00884	A01035	A01225	A01865	A00024	A00416	A01667	A00188	A02175	A01854	A01222	A01421	A00546	A00399	A00084	A01403	A00728	A02165	A01005	A01798	A00083	A00005	A00003	A00958	A02232	A00700	A01221	A01121	A00762	A01665	A00793	A01283	A01227	A01804	A01540	A01570	A00677	A00400	A01011	A00726	A02235	A00646	A00710	A01015
miR-223-3p	381150	101421	195933	228210	131072	558037	194579	124864	158048	125733	338783	43841.2	214408	129267	110218	159147	155872	324982	104273	294927	139509	248003	68794.2	124864	34397.1	375903	102837	102127	95287.5	360590	84695.6	350730	164759	353169	93326.6	133826	163621	37640.5	329519	53974.9	142441	153726	100025	95950.3	96617.7	147464	176585	28526.2
miR-486-3p	4	115.36	17.7531	11.6318	7.88986	20.393	6.36429	18.6357	106.891	3.91768	6.77396	3.65533	7.6211	18.6357	10.4107	13.3614	19.2929	32	11.4716	74.028	5.6962	259.574	9.06307	7.88986	20.9663	16.5642	1.7411	58.4852	7.56846	22.9433	4.05584	1.79005	10.5561	8.33973	7.31065	8.1681	17.1484	16.4498	4.65893	206.5	91.1392	21.7057	9.71356	17.3878	20.2521	18.0009	11.5514	2.86791
miR-652-3p	1024	359.538	298.172	661.685	501.463	548.748	537.455	195.361	290.018	254.232	149.086	65.7993	439.586	891.444	121.095	57.2816	333.144	357.054	308.687	333.144	484.382	149.086	608.874	347.291	1.11729	600.491	127.116	382.681	354.588	699.413	461.44	265.028	170.072	152.219	584.071	261.379	308.687	210.839	163.144	7590.61	494.559	75.5835	225.972	613.109	512	455.087	661.685	91.7731
miR-151a-3p	117.784	436.549	203.657	157.586	138.141	110.661	166.572	132.514	458.253	182.278	43.7133	159.786	183.546	222.861	222.861	150.123	219.793	225.972	65.7993	181.019	436.549	276.282	113.772	195.361	116.97	27.2843	66.7178	139.102	97.0059	421.679	112.986	68.1197	44.9422	192.672	137.187	79.3413	40.7859	64.4452	65.3448	1595.73	592.224	168.897	104.691	166.572	227.544	142.025	140.07	152.219
miR-7-1-3p	630.346	639.145	564.175	533.742	739.292	364.557	704.277	501.463	224.411	398.932	760.076	335.461	364.557	349.706	843.357	352.139	374.806	1060.11	455.087	648.067	572.051	79.8932	292.036	245.572	526.394	14.0257	216.767	484.382	222.861	719.076	284.05	393.44	296.112	613.109	265.028	292.036	20.393	300.246	544.958	897.644	3640.7	729.114	380.038	349.706	51.2685	342.509	359.538	133.436
miR-766-3p	643.591	1168.14	1341.84	879.171	1217.75	337.794	820.296	666.287	154.343	442.643	254.232	401.707	580.037	661.685	487.751	393.44	613.109	588.134	167.73	176.069	2194.99	154.343	714.109	183.546	657.114	27.4741	282.088	140.07	230.72	2486.67	382.681	118.603	157.586	357.054	494.559	182.278	69.551	427.565	501.463	51.2685	206.5	377.413	433.534	286.026	328.557	290.018	572.051	213.783
let-7a-3p	6.32033	0.0130482	0.00442533	0.00227487	0.0454366	0.0351581	0.795536	2.58471	0.166086	0.075363	0.473029	0.578344	0.0392817	0.264255	0.00909948	0.757858	2.08493	1.24833	1.86607	0.823591	1.18099	0.00604518	0.164938	0.307786	0.018199	0.00421574	0.712025	0.15283	0.258816	0.225313	0.582367	1.40444	0.389582	0.76313	0.659754	0.0625	0.00317286	0.154963	2.54912	0.757858	0.0166308	0.574349	0.441351	0.22688	0.0688691	1.07923	0.157127	0.000653285
let-7a-5p	1332.57	27.6652	1629.26	3983.99	1924.14	568.1	1152.06	568.1	127.116	643.591	141.044	407.315	1217.75	1176.27	407.315	232.325	2272.4	116.162	261.379	188.706	754.826	131.599	1305.15	1226.22	657.114	837.532	254.232	401.707	754.826	1002.93	885.286	298.172	474.413	274.374	464.65	497.999	1243.34	837.532	471.136	7590.61	32	125.366	643.591	770.686	130.69	1082.39	2120.22	630.346
let-7b-3p	0.0224056	0.0130482	0.00442533	0.00227487	0.00474295	0.45376	0.0093553	0.111105	0.0132304	0.00280069	0.0679209	0.00749425	0.00283979	0.0230355	2.92817	0.00374713	0.22688	0.0390103	0.0441942	0.795536	0.00825795	0.00604518	0.00340059	0.0289559	0.018199	0.0138882	0.014885	0.01418	0.000832651	1.70527	0.0717936	0.0236831	0.076415	0.222211	0.00164238	0.0780207	0.00317286	0.00219738	0.00567958	6.31876e-05	0.0166308	0.236514	0.0193704	0.00680118	0.018199	0.000328914	0.00203607	0.000653285
let-7b-5p	1128.35	1438.15	3420.52	1807.78	2210.26	1833.01	1260.69	1060.11	1595.73	261.379	254.232	300.246	942.272	1618	178.527	1052.79	1067.48	2241.11	910.175	760.076	792.353	739.292	504.951	1562.89	1675.06	657.114	113.772	1833.01	995.999	1370.04	298.172	282.088	781.445	1278.29	1082.39	541.193	831.746	504.951	337.794	21469.5	16046.8	922.88	1045.52	541.193	415.873	709.176	1820.35	156.498
let-7c-5p	190.019	9.91766	85.6274	191.341	73.0089	44.9422	59.3016	60.5477	15.7797	20.1122	18.8959	116.97	182.278	70.0348	1.85318	29.446	98.36	28.84	59.7141	106.153	101.125	56.8859	53.8174	86.2229	3.05252	132.514	12.8171	91.1392	84.4485	68.5935	47.5048	26.1729	55.3304	29.446	44.0173	69.551	85.0359	78.7932	76.6386	249	280.139	21.259	68.5935	63.5579	45.2548	37.7918	374.806	29.446
let-7d-3p	60.9688	209.383	39.1245	52.7098	102.537	62.6829	47.8352	64.4452	51.6251	2.96905	17.0299	1.34723	1.54756	8.11168	21.7057	8.57419	31.5594	52.3457	35.7532	13.5479	85.6274	30.0647	0.0106722	21.259	0.018199	0.926588	2.80889	5.24157	2.36199	121.938	18.3792	7.72749	14.2215	41.6429	9.44794	7.88986	0.00439476	2.51403	18.3792	3.18215	0.0166308	32.8996	14.0257	5.89708	11.3924	11.7942	1.75321	4.05584
let-7d-5p	670.921	328.557	903.888	1045.52	568.1	286.026	630.346	290.018	233.941	165.421	67.1819	265.028	342.509	290.018	37.7918	168.897	481.036	140.07	77.7085	90.5097	252.476	1758.34	238.856	308.687	261.379	319.573	491.143	98.36	265.028	556.408	152.219	93.7015	172.446	123.64	232.325	461.44	544.958	464.65	112.986	5113.16	26.1729	117.784	235.568	136.239	1833.01	439.586	265.028	190.019
let-7e-3p	0.000549345	0.0130482	0.00442533	0.00227487	0.00474295	0.673617	0.110338	1.23114	0.0153034	1.54756	0.00031992	1.04972	0.543367	0.142595	0.82932	0.000495097	0.000750427	1.49485	0.148651	0.846745	2.75108	6.63456	0.00340059	0.371131	0.018199	0.003545	0.594604	3.55537	1.22264	1.56917	1.6245	0.339151	0.0008269	1.87905	0.000282395	1.32869	33.3589	0.00219738	0.00142977	0.615572	0.0166308	0.307786	0.000771525	0.624165	0.018199	1.32869	0.00203607	2.51403
let-7e-5p	1360.57	111.43	1884.54	2288.2	1428.22	522.758	1009.9	306.555	278.204	310.834	101.829	127.116	439.586	388.023	18.507	304.437	765.363	58.892	32	20.393	233.941	154.343	177.294	342.509	302.334	181.019	57.68	40.2244	398.932	491.143	227.544	125.366	127.116	194.012	119.428	153.277	298.172	474.413	155.417	3492.39	51.6251	34.0598	179.769	413.001	1287.18	861.078	410.148	294.067
let-7f-1-3p	1.02811	0.0130482	0.00442533	0.00227487	0.00474295	0.0435857	0.00407213	0.0921418	0.0132304	0.00111403	0.76313	0.000564789	0.000760903	5.81589	0.00909948	0.000557014	0.358489	0.00497875	1.03526	0.238159	0.00205023	0.00604518	0.00340059	0.0994421	0.018199	0.003545	0.000258061	0.000782295	0.111105	2.32947	0.160428	0.550953	1.18099	0.0480273	2.78949	0.00196671	0.00317286	0.00219738	0.0877778	6.31876e-05	0.0166308	0.204476	0.243164	0.000580668	0.018199	0.000328914	0.82932	0.151774
let-7f-2-3p	0.757858	0.784584	0.806642	0.211686	1.04247	0.0865693	0.482968	0.790041	0.0132304	0.183011	0.358489	0.0987552	0.392292	0.578344	0.00909948	0.110338	0.692555	2.2974	0.835088	0.435275	0.692555	0.00604518	0.223756	0.835088	0.018199	0.003545	0.0129581	1.22264	0.450625	0.628507	0.31864	0.420448	0.287175	0.517632	0.267943	0.149685	0.00317286	0.188156	0.00142977	0.140632	0.0166308	0.00156459	1.32869	0.0293601	0.018199	0.275476	0.586417	0.00222805
let-7f-5p	142.025	0.0130482	32.8996	288.015	98.36	3.53081	58.892	36.7583	14.6213	63.5579	15.8895	52.3457	194.012	304.437	116.162	1.41421	84.4485	3.63008	15.1369	1.7411	49.5221	3.38698	28.443	84.4485	0.018199	5.16941	252.476	4.56305	112.206	36.2523	103.968	24.4201	12.042	2.07053	254.232	114.563	71.5064	41.0696	29.6508	183.546	0.0166308	0.0483614	148.056	86.2229	296.112	113.772	64.4452	83.2859
let-7g-3p	0.185565	1.25701	0.00442533	0.00227487	0.00474295	0.00137153	0.000498541	0.48971	0.0132304	0.000553166	0.00031992	0.586417	0.0102374	1.41421	0.00909948	0.295248	0.0902456	0.678302	0.473029	0.632878	0.0536603	0.00604518	0.257028	0.0595399	0.444421	0.003545	0.0847878	0.171943	0.632878	0.00116134	0.0758872	0.211686	0.0493776	0.170755	1.07177	0.208772	0.00317286	1.84038	0.0785633	1.39474	0.0166308	0.023357	0.0532897	0.0200535	0.018199	0.281265	1.43396	0.000653285
let-7g-5p	145.009	11.3924	137.187	274.374	168.897	93.7015	146.018	65.3448	23.4254	36.5044	30.91	68.1197	114.563	73.5167	6.02099	54.9482	105.42	16.4498	54.1917	22.6274	81.0084	512	48.8403	74.028	5.02805	58.0812	30.0647	91.7731	109.896	41.6429	78.7932	68.1197	56.1028	18.7654	354.588	81.5719	342.509	50.9143	44.0173	4576.41	9.06307	4.14106	56.493	48.5029	22.3159	106.153	84.4485	42.8137
let-7i-3p	0.017579	0.0130482	3.55537	0.00227487	0.00474295	0.747425	0.00600342	0.00390625	72.5046	0.000553166	0.0451228	0.0774817	0.000760903	0.000580668	0.00909948	0.20166	0.000750427	0.0847878	0.00652412	0.00216713	0.000380451	25.6342	0.00340059	0.257028	0.018199	0.702222	0.0818996	0.00041345	0.000425074	0.00116134	0.236514	0.105112	0.0008269	1.42405	0.000282395	0.156041	0.00317286	0.00219738	1.03526	3.29436	0.0166308	0.000685764	0.179244	0.139661	0.018199	0.384219	0.00203607	0.000653285
miR-100-3p	0.00604518	1.03526	0.0150928	0.164938	0.0195052	0.00137153	0.000498541	0.0656073	0.594604	0.246558	0.0563282	0.309927	0.0660636	0.023357	1.29235	0.607097	0.00200803	0.291183	0.000338161	0.0220971	0.632878	0.00604518	4.59479	0.0921418	23.9176	0.003545	1.14076	0.283221	0.100134	0.420448	0.0727958	0.0214928	0.0708052	0.0289559	0.00511872	0.0124303	4.05584	0.192109	0.0830429	0.0379436	42.2243	2.58471	0.0219445	0.0877778	0.018199	0.266093	0.0432847	0.835088
miR-100-5p	135.298	1.18099	95.6704	298.172	110.661	125.366	34.2968	23.9176	6.32033	123.64	14.5203	112.986	107.635	103.968	140.07	471.136	154.343	12.1257	110.661	56.493	40.5042	81.5719	58.892	74.028	0.018199	257.781	13.9288	91.1392	130.69	15.455	125.366	14.3204	160.898	41.3553	157.586	33.5909	24.59	278.204	71.5064	2592.27	72.0037	4.72397	209.383	171.255	372.217	44.3235	315.173	61.8199
miR-101-3p	31.5594	53.4456	17.5087	82.1393	17.0299	46.5271	23.4254	26.5382	6.02099	15.8895	7.1602	84.4485	56.8859	60.9688	14.2215	83.8652	46.5271	5.50217	87.4266	19.6983	49.5221	7.4127	75.0614	44.0173	0.0275845	36.7583	21.7057	111.43	48.1679	9.18959	25.4572	29.2426	37.7918	4.78991	55.3304	38.3193	42.5179	34.0598	17.2677	2469.49	0.017337	2.37841	88.0347	109.137	116.97	47.8352	124.5	26.3549
miR-101-5p	0.368567	0.0130482	0.00442533	0.00227487	0.00474295	0.00137153	0.000498541	0.000997082	0.0132304	0.000553166	0.00031992	0.000564789	0.000760903	0.000580668	0.258816	0.000495097	0.000750427	0.325335	0.0743254	0.00216713	0.000380451	0.00604518	0.00340059	0.000407758	0.018199	0.003545	0.000258061	0.210224	0.000425074	0.00116134	0.000211069	0.0316862	1.07177	0.108067	0.203063	0.148651	0.00317286	0.00803214	0.721965	13.9288	0.0166308	0.000685764	0.0536603	0.000580668	0.018199	0.000328914	0.00203607	0.000653285
miR-103a-3p	1052.79	284.05	814.629	1845.76	1024	670.921	680.287	699.413	292.036	685.019	198.088	357.054	1243.34	803.414	1082.39	885.286	910.175	125.366	471.136	184.823	1074.91	284.05	1144.1	975.501	43.1115	2836.7	347.291	445.722	849.223	1067.48	685.019	519.147	464.65	315.173	714.109	639.145	2503.97	282.088	312.996	1584.71	210.839	302.334	734.185	739.292	2019.8	704.277	1618	321.795
miR-105-3p	0.000549345	0.0130482	0.00442533	0.00227487	0.00474295	0.00137153	0.000498541	0.000997082	0.0132304	0.000553166	0.00031992	0.000564789	0.000760903	0.000580668	0.00909948	0.000495097	0.000750427	0.000440064	0.0591286	0.00216713	0.000380451	0.00604518	0.00340059	0.000407758	0.018199	0.003545	0.303549	0.00041345	0.000425074	0.00116134	0.000211069	0.000278507	0.0008269	0.000328914	0.000282395	0.000244141	0.00317286	0.00219738	0.0532897	6.31876e-05	0.0166308	0.000685764	0.000771525	0.000580668	0.018199	0.0120904	0.00203607	0.000653285
miR-105-5p	2.18859	32.8996	15.8895	1.30134	38.3193	11.0043	0.211686	5.06303	0.0132304	5.50217	2.92817	2.86791	14.42	35.5062	30.4844	304.437	2.62079	25.9921	13.3614	9.18959	1.98618	0.167241	27.4741	7.6211	0.624165	7.88986	50.2134	4.28709	4.62675	29.8571	4.92458	0.0927827	6.02099	17.1484	139.102	34.0598	298.172	9.31787	3.81055	4.22807	0.0177013	1.07177	0.052193	10.9283	106.153	10.7034	59.7141	5.85634
miR-106a-5p	6472.02	7231.1	5184.54	7383.04	4973.34	5914.33	6653.97	6472.02	4211.15	2401.97	2256.7	1629.26	5007.93	7281.4	2418.67	3516.68	8248.98	3795.3	6608.01	5673.41	7181.15	3125.78	5184.54	5873.48	1541.37	4803.93	1562.89	14664.1	4973.34	4269.94	2856.44	2194.99	4770.75	3082.75	8079.22	3615.55	5007.93	3213.66	2574.36	69272.7	16612.7	1924.14	7181.15	7696.57	2352.53	5148.73	8023.41	1351.18
miR-106b-3p	219.793	11.3137	28.6408	56.493	28.6408	21.4068	76.1093	53.4456	2.28153	70.5219	163.144	84.4485	76.1093	88.647	22.3159	90.5097	115.36	445.722	497.999	90.5097	170.072	1.94531	181.019	63.1189	0.018199	0.183011	58.4852	401.707	58.892	477.713	104.691	225.972	74.028	212.306	367.093	124.5	0.147624	49.8665	147.033	621.668	88.647	116.97	335.461	233.941	0.018199	137.187	39.1245	39.3966
miR-106b-5p	2503.97	176.069	995.999	2272.4	1552.09	1782.89	2005.85	922.88	491.143	1305.15	1314.23	1200.98	2574.36	5256.91	2091.03	407.315	2368.9	572.051	4389.98	2797.65	2740.08	1045.52	2062.24	2538.92	714.109	4182.07	1024	5634.22	3444.31	661.685	1379.57	2759.13	2256.7	657.114	3615.55	2385.37	2856.44	2062.24	2105.58	129267	879.171	344.892	4124.49	3147.52	317.365	2896.31	4211.15	809.002
miR-107	96.3358	13.8326	35.5062	160.898	66.7178	78.7932	54.5686	15.5625	24.761	49.5221	12.6407	94.3532	56.8859	230.72	66.257	347.291	36.5044	11.3137	12.2101	13.4543	26.3549	29.8571	19.1597	67.1819	0.018199	162.017	19.0273	7.4127	54.9482	116.162	30.0647	16.7955	2.53151	39.9466	36.0019	8.51496	230.72	5.31474	22.3159	62.6829	1.04247	109.896	11.3137	34.5353	102.537	74.5429	187.403	19.1597
miR-10a-3p	0.000549345	0.0130482	0.00442533	0.00227487	0.00474295	0.0301855	5.38893	0.00537321	0.0132304	0.000553166	0.00031992	0.000695337	0.000760903	0.000580668	0.00909948	0.000495097	0.000750427	0.0708052	0.000141197	0.0321286	0.000380451	0.00604518	0.00340059	0.000407758	0.018199	0.003545	0.000258061	0.386891	0.000425074	13.2691	0.000211069	0.000278507	0.0008269	0.000335826	0.323088	0.000244141	1.56917	19.2929	0.00142977	6.31876e-05	0.0166308	0.000685764	0.000771525	0.000580668	0.018199	0.000328914	0.00203607	0.000653285
miR-10a-5p	88.647	1.08673	142.025	112.206	115.36	5.31474	70.5219	70.5219	1.37554	41.3553	24.59	64.8934	86.8227	229.126	1.7411	17.1484	60.9688	9.44794	28.6408	1.04247	31.779	48.5029	82.1393	81.0084	0.018199	74.5429	7.51618	44.0173	48.8403	28.0514	12.4666	14.6213	138.141	27.0958	31.779	21.259	17.1484	159.786	58.4852	13.9288	1.93187	3.91768	49.8665	43.7133	27.2843	41.9326	135.298	27.2843
miR-10b-3p	86.8227	151.167	36.5044	181.019	342.509	39.6706	46.5271	85.0359	117.784	26.1729	17.3878	49.18	37.7918	38.5859	2.08493	42.2243	77.1717	37.7918	15.3482	78.249	15.455	51.9842	35.261	18.507	31.5594	8.11168	7.6211	36.5044	21.1121	50.9143	6.32033	16	51.9842	23.7524	27.0958	10.4831	2.90795	233.941	41.3553	1.98618	390.722	38.3193	22.9433	39.3966	3.11666	24.2515	101.829	33.3589
miR-10b-5p	120.259	344.892	328.557	315.173	159.786	64.4452	96.3358	71.0124	266.871	91.1392	35.5062	116.162	47.1766	43.4113	4.69134	192.672	77.7085	29.8571	35.0174	33.1285	18.7654	515.561	6.63456	82.1393	6.27667	57.2816	11.7942	46.8507	43.7133	203.657	16.5642	14.8254	292.036	30.4844	21.8566	25.2813	308.687	132.514	64.8934	19.9733	272.479	20.393	50.2134	21.7057	158.683	45.8866	103.25	75.0614
miR-1179	1.60214	0.0130482	0.00652412	0.00227487	0.00474295	0.00137153	0.000498541	0.0100268	0.0132304	0.000553166	0.339151	0.0500669	0.000760903	0.000580668	0.00909948	0.000495097	1.20581	0.00831539	0.000141197	0.00216713	0.000380451	0.00604518	0.00340059	0.049721	0.018199	0.003545	0.000258061	0.00193963	0.128514	0.00116134	0.0374212	0.136787	0.0228763	0.0334929	0.0842021	0.00150085	0.00317286	1.04247	0.00142977	0.97942	0.0166308	0.000685764	0.0064343	0.000580668	0.018199	0.000328914	0.00203607	0.000653285
miR-1180-3p	38.8542	100.427	15.8895	20.9663	0.00474295	18.2522	4.31691	27.6652	37.5307	6.1475	2.90795	21.7057	4.92458	18.0009	0.00909948	24.4201	27.8576	43.4113	37.5307	21.8566	17.5087	14.0257	50.9143	15.8895	69.0706	3.43426	3.63008	83.8652	11.9588	95.6704	4.95883	6.36429	36.0019	18.3792	24.2515	18.3792	0.00317286	9.00047	14.42	321.795	0.0166308	15.0324	46.8507	14.42	0.0579118	15.7797	26.1729	6.27667
miR-1183	50.2134	0.297302	66.7178	1.10957	200.854	3.50642	30.0647	11.7942	0.0132304	63.1189	72.0037	19.6983	22.3159	11.3137	98.36	3.65533	71.0124	21.7057	13.3614	0.00814426	14.42	0.00604518	1067.48	0.697372	326.288	0.003545	26.5382	15.2422	3.20428	146.018	15.0324	49.18	22.6274	2.94854	5.6962	7.51618	2.56685	178.527	15.6707	0.0285572	31.3414	10.0561	43.7133	53.4456	0.018199	32.8996	26.5382	37.2715
miR-1184	0.000549345	0.0130482	0.00442533	0.00227487	0.00474295	0.00137153	0.000498541	1.19748	0.0132304	0.000553166	0.0112028	0.000564789	0.000760903	0.386891	0.646176	0.000495097	0.000750427	0.0633725	0.000141197	0.00216713	0.000380451	2.07053	0.00340059	0.000407758	0.018199	0.003545	0.175556	0.00041345	0.000425074	0.00280069	0.000211069	0.104386	0.0438889	0.000821188	0.000282395	0.00261314	0.00317286	0.00219738	0.00142977	6.31876e-05	0.0166308	0.000685764	0.0758872	0.183011	0.018199	0.000328914	0.00203607	0.000653285
miR-1197	1.11729	30.2738	3.91768	1.41421	0.00474295	0.00137153	0.00319493	0.000997082	4.69134	1	0.312083	0.0169802	0.000787736	0.210224	0.00909948	0.63728	0.125869	0.0785633	0.0143779	0.737135	0.123279	0.00604518	0.00340059	0.353553	0.406126	0.003545	0.00647906	0.852635	0.295248	0.00116134	0.0490365	0.0836205	0.0008269	1.98618	0.325335	0.0106722	0.00317286	0.0665231	0.00142977	6.31876e-05	0.0166308	0.473029	0.00820091	0.000580668	15.7797	0.000328914	0.00203607	0.460094
miR-1201	0.000549345	0.105112	8.28212	4.14106	0.00474295	6.63456	0.040386	2.18859	39.3966	0.933033	5.6962	0.142595	0.0595399	0.0563282	0.014082	1	0.000750427	7.1602	0.211686	0.14161	1.17283	15.455	0.00418662	0.230047	0.018199	0.003545	5.89708	0.0235195	0.0842021	0.110338	0.0279695	0.223756	1.01396	0.0127797	0.106579	0.0563282	0.00317286	0.00219738	0.10083	10.0561	0.0166308	0.0120068	0.0255594	0.0316862	0.018199	0.00825795	0.00203607	0.052556
miR-1203	0.000549345	0.0130482	0.0392817	0.80107	0.00474295	0.00137153	0.50698	0.000997082	0.0132304	0.000553166	0.0511189	0.000564789	0.107321	0.000580668	0.291183	0.00600342	0.000750427	0.000440064	0.000141197	0.00216713	0.000380451	0.00604518	0.00340059	0.000407758	0.018199	0.0187106	0.000258061	0.00367001	0.000425074	0.00116134	0.000211069	0.0150928	0.0008269	0.000328914	0.000282395	0.000244141	0.00317286	0.00219738	0.00142977	6.31876e-05	0.0166308	0.000685764	0.0165159	0.0210505	0.018199	0.000328914	0.00203607	0.00261314
miR-1208	0.000549345	0.952638	4.99332	0.348686	1.00696	0.0120068	0.00326206	0.00280069	1.23114	1.71713	5.65685	1.93187	0.594604	0.50698	27.4741	1.54756	0.00140035	0.5	0.460094	0.287175	0.000804288	0.521233	0.0135084	0.213159	58.4852	1.43396	1.45397	1.40444	0.262429	1.27456	1.11729	0.972655	1.40444	1.40444	0.118257	0.144586	15.1369	3.5801	1.71713	0.0240137	51.2685	2.88786	0.959264	0.895025	0.615572	0.737135	2.80889	1.32869
miR-122-3p	1.11729	0.0130482	0.00442533	0.00227487	0.00474295	0.00137153	0.000498541	0.0460709	0.0132304	0.000553166	0.00031992	0.0382075	0.933033	0.000580668	0.00909948	0.0401071	0.000750427	0.000440064	0.046714	0.615572	0.000380451	0.00604518	0.00340059	0.0712977	0.018199	0.003545	0.00127084	0.00041345	0.000425074	2.01391	0.0733022	0.000278507	0.594604	0.000328914	0.000282395	0.000244141	0.00317286	1.56917	0.00142977	0.0270168	0.0166308	0.000685764	0.110338	0.00390625	0.018199	0.000328914	0.840896	0.000653285
miR-1225-3p	0.00183501	0.0429857	0.00988872	1.45397	1.46409	3.41054	0.00135265	1.49485	1.60214	33.3589	11.8762	13.9288	7.94474	0.000580668	18.2522	10.7034	0.000750427	3.75809	1.07177	0.00216713	0.0785633	0.00604518	3.63008	0.271684	101.125	0.115824	0.000258061	4	0.80107	0.870551	1.25701	4.82323	3.5801	16.1113	1.37554	3.24901	9.84916	3.86375	0.00142977	0.602904	714.109	26.3549	3.53081	21.1121	0.018199	6.45313	0.00203607	6.19026
miR-122-5p	13777.2	445.722	604.668	2134.97	3040.3	1552.09	786.88	2272.4	639.145	600.491	199.466	504.951	5792.62	458.253	439.586	250.732	1144.1	608.874	5404.7	445.722	1408.55	2105.58	3396.89	831.746	719.076	2538.92	1024	694.581	1351.18	7033.37	427.565	548.748	1530.73	968.763	1418.35	1509.65	2194.99	146.018	8023.41	198.088	2320.15	1016.93	2817.11	6080.61	232.325	744.434	4803.93	219.793
miR-1226-5p	1.89212	0.0130482	0.00442533	0.00227487	0.00474295	1.15669	4.85678	0.650671	0.0132304	0.463294	1.55833	0.000564789	0.000760903	3.86375	0.00909948	0.773782	0.0165159	7.31065	0.000141197	0.00216713	0.000380451	1.23114	11.2356	0.450625	0.018199	0.003545	1.90528	0.00041345	3.11666	2.53151	1.26576	0.339151	2.54912	7.26015	0.325335	0.624165	0.00317286	8.9383	4.99332	0.102238	0.0166308	3.16017	0.000771525	0.000580668	0.018199	0.0457527	0.00203607	15.6707
miR-1227-3p	3.605	19.5622	2.34567	5.61778	14.9285	1	6.02099	5.38893	0.0132304	0.000553166	11.3924	0.000564789	0.000760903	2.25012	0.503478	3.07375	0.806642	3.34035	2.53151	1.55833	0.000380451	0.00604518	7.06162	0.000407758	44.9422	0.003545	4.89056	0.00041345	0.000425074	2.46229	0.000211069	0.000278507	5.42642	2.8481	1.77769	0.00154305	0.392292	1.51572	4.92458	6.31876e-05	27.4741	3.05252	2.73208	0.00321715	0.895025	0.000328914	2.53151	0.00474295
miR-1228-5p	61.3929	0.0130482	0.00442533	0.00227487	0.00474295	0.00326206	0.000631032	0.00319493	0.0132304	0.000553166	0.737135	0.000564789	0.000760903	0.000580668	5.50217	0.000495097	0.000750427	0.000440064	0.0758872	0.00216713	0.000380451	0.00604518	0.00340059	0.000407758	0.0457527	0.052193	0.00491021	0.00041345	0.000425074	0.00116134	0.0180733	0.000278507	0.0008269	0.000328914	0.000282395	0.000244141	0.00317286	0.00219738	0.00142977	6.31876e-05	7.26015	0.000685764	0.000771525	0.000580668	0.018199	0.000328914	0.00203607	0.000653285
miR-1233-3p	6.72717	0.0130482	7.11074	7.51618	0.00474295	59.7141	17.6305	51.2685	0.586417	13.2691	99.0442	1.01396	5.27803	7.01285	245.572	14.0257	6.23332	32.6724	16.3362	0.00216713	1.40444	0.00604518	30.91	7.06162	608.874	1.7411	85.6274	1.90528	4.72397	11.6318	12.1257	51.9842	9.57983	73.0089	3.86375	5.73582	0.00317286	36.7583	14.3204	0.521233	0.0409498	11.8762	27.0958	6.02099	0.018199	9.64646	2.31338	129.787
miR-1238-3p	0.000549345	0.0130482	0.00442533	0.00227487	0.00474295	0.00137153	0.0480273	0.000997082	0.0132304	0.000553166	0.0219445	0.000564789	0.000760903	0.000580668	0.00909948	0.000495097	0.000750427	0.000440064	0.03983	0.00216713	0.000930311	0.00604518	0.00340059	0.000407758	0.018199	0.003545	0.000258061	0.00041345	0.000425074	0.00200803	0.000211069	0.000278507	0.0008269	0.000328914	0.000282395	0.00232267	0.0206173	0.00219738	0.00142977	0.246558	0.0166308	0.000685764	0.000771525	0.000580668	0.018199	0.018199	0.00203607	0.000653285
miR-1243	0.060371	3.81055	1.81504	0.0162885	0.386891	0.332171	0.0341967	0.168404	0.0132304	0.463294	0.244855	0.346277	0.154963	0.118257	596.344	0.615572	0.118257	0.41466	0.052556	0.0457527	0.0441942	0.0179484	0.353553	0.00127968	25.6342	0.562529	0.0165159	0.0830429	0.0157337	0.267943	0.0571145	0.0579118	0.216134	0.482968	0.00321715	0.0651541	2.21914	0.0185814	0.239816	0.0123444	158.683	2.60268	0.102238	0.447513	0.154963	0.143587	0.0065695	0.0865693
miR-124-3p	0.000549345	0.0130482	0.00544822	0.178006	0.00474295	0.00137153	0.000498541	0.000997082	0.0213444	0.108067	0.00031992	0.125	0.000760903	40.7859	12.4666	36.2523	0.000750427	1.39474	0.000990195	0.00216713	0.000380451	0.00604518	0.0769465	0.11744	0.018199	0.287175	0.00427458	1.33793	1.98618	0.0688691	0.0349152	0.000278507	0.0008269	0.000328914	32.4467	0.000244141	73.0089	0.00219738	0.00142977	0.000161073	1.64718	0.204476	0.00213729	0.779165	81.5719	0.000328914	8.69388	0.0733022
miR-1244	1.02811	0.0130482	0.00442533	0.332171	0.00474295	2.58471	0.0902456	0.554785	0.76313	0.615572	1.7411	0.721965	0.864537	0.000580668	0.00909948	0.000495097	0.000750427	0.000440064	1.15669	0.876606	0.111878	0.00604518	0.00340059	0.25349	0.432269	0.003545	2.04202	0.450625	0.336808	0.186856	1.40444	0.721965	0.0008269	0.166086	0.702222	0.203063	0.00317286	4.05584	2.69447	0.173139	0.0166308	0.000685764	0.895025	0.447513	0.018199	0.128514	0.00203607	2.34567
miR-124-5p	0.000549345	0.0130482	0.00442533	0.00227487	0.00474295	0.0319066	0.000498541	0.000997082	0.0132304	0.000553166	0.0583146	0.000564789	0.000760903	0.0108212	11.6318	0.000495097	0.000750427	0.203063	0.00187356	0.00216713	0.000380451	0.00604518	0.00340059	0.000407758	0.018199	0.003545	0.0121744	0.00041345	0.000425074	0.366021	0.000211069	0.000278507	0.0008269	0.000328914	0.000282395	0.000244141	0.00317286	0.00219738	0.00142977	6.31876e-05	0.0351581	0.000685764	0.000771525	0.0159533	0.018199	0.000328914	0.00203607	0.000653285
miR-1247-5p	5.16941	6.40856	2.90795	0.00227487	0.00474295	6.36429	0.00621513	2.63902	0.0733022	0.00148019	5.31474	4.31691	5.16941	6.27667	0.029977	5.77572	0.00786684	5.6962	1.48452	0.646176	0.00137153	0.00604518	0.0371627	2.17347	55.7152	0.003545	5.85634	0.0021822	1.52626	9.84916	0.972655	6.54322	7.6211	8.11168	1.23971	0.000963118	0.0384733	14.0257	3.36359	0.000342882	54.1917	6.40856	0.00891222	0.0064343	0.018199	2.11404	17.3878	8.11168
miR-1248	0.000549345	0.360982	0.00442533	0.00227487	0.00474295	0.00137153	0.000498541	0.000997082	0.0132304	0.0733022	0.00031992	0.102949	0.0295643	0.0780207	0.00909948	0.0110485	0.000750427	0.00129754	0.000141197	0.00216713	0.0507658	0.00604518	1.77769	0.0122591	0.0540336	1.25701	0.00579892	0.11744	0.0896222	0.0112028	0.214641	0.0877778	0.0008269	0.000328914	0.00128858	0.0457527	0.00317286	0.00219738	0.0260965	0.0115978	0.0166308	0.000685764	0.00103224	0.0195052	0.018199	0.0927827	0.00203607	0.269807
miR-1249-3p	3.11666	0.0130482	20.9663	4.05584	22.7848	3.86375	5.6962	7.51618	24.59	35.0174	2.44528	30.2738	19.9733	5.16941	0.00909948	3.68075	8.69388	8.39773	3.5801	3.97237	26.9087	0.450625	18.6357	22.7848	0.486327	0.003545	1.94531	13.9288	28.2465	52.3457	19.8353	25.4572	2.28153	8.05564	2.36199	16	0.493116	0.82932	7.01285	1.98618	20.2521	4.99332	6.6807	17.7531	1.93187	25.9921	11.7127	96.3358
miR-1250-5p	0.000549345	0.0130482	0.00442533	0.00227487	0.00474295	0.00137153	0.116629	0.000997082	0.0132304	0.000553166	0.00031992	0.000564789	0.368567	0.0460709	0.00909948	0.000516122	0.000750427	0.251739	0.0108964	0.00216713	0.020193	0.00604518	1.18921	0.034674	0.018199	0.003545	0.000917503	0.00041345	0.0192366	0.00116134	0.000211069	0.000354974	0.0008269	1.06437	0.000282395	0.000244141	0.00317286	0.00219738	0.00142977	6.31876e-05	0.0166308	0.000685764	0.000771525	0.0250334	0.018199	0.000328914	0.438303	0.76313
miR-1252-5p	0.000549345	0.0130482	0.00442533	0.00227487	0.00474295	0.00137153	0.000498541	0.000997082	6.82108	83.8652	0.00031992	107.635	72.0037	0.000580668	0.11908	0.000495097	0.000750427	0.00825795	0.000141197	0.00216713	28.6408	0.882703	0.00340059	18.7654	0.018199	0.0227183	0.000258061	45.2548	47.8352	24.4201	13.737	15.6707	0.0008269	0.000880127	0.000282395	37.014	0.0193704	0.00219738	0.00142977	2.80889	0.0166308	0.000685764	0.000771525	59.3016	0.018199	28.6408	0.00203607	82.7106
miR-1253	0.0387409	0.0130482	0.0207607	0.00227487	0.00474295	0.00137153	0.220676	0.0473661	0.0132304	0.000553166	1.32869	0.000564789	0.0168629	0.0220971	0.0213444	0.0518325	0.607097	0.00718897	0.0563282	0.00216713	0.127627	0.00604518	0.00340059	0.217638	8.87656	0.163799	0.143587	0.0769465	0.420448	3.24901	0.0191038	0.5	0.214641	0.327598	0.00604518	0.000244141	0.0114382	0.00219738	0.244855	0.00364466	0.395021	0.297302	0.0813339	0.111105	0.018199	0.000328914	0.134904	0.400535
miR-1254	0.303549	256	37.014	0.00227487	32.8996	0.469761	8.05564	0.812252	210.839	3.5801	5.46416	0.00916277	0.00105393	1.20581	29.446	4.40762	27.8576	3.4822	0.198884	5.27803	1.20581	0.166086	0.0111254	0.200267	7.1602	6.49802	7.11074	0.0807721	0.301452	7.51618	1.86607	1.34723	0.641713	9.78112	0.000282395	0.22688	7.31065	9.18959	3.94493	19.4271	724.077	1.85318	0.659754	5.06303	0.018199	1.18921	0.00203607	4.37717
miR-1255a	0.000549345	0.0130482	0.00442533	0.00227487	0.00474295	0.00137153	0.000498541	0.000997082	0.0132304	0.000553166	0.00031992	0.000564789	0.00454974	0.000580668	1.14076	0.000495097	0.000750427	0.000440064	0.0698304	0.00216713	0.479632	0.00604518	0.00340059	0.059954	0.018199	0.003545	0.000258061	0.00041345	0.000425074	0.00116134	0.000370048	0.000278507	0.0008269	0.000328914	0.000282395	0.000244141	0.624165	0.00219738	0.00142977	0.303549	0.0166308	1.13288	0.000771525	0.000580668	12.295	0.000328914	0.00203607	0.000653285
miR-1255b-5p	4.65893	48.5029	10.5561	13.9288	3.63008	11.2356	16.5642	30.91	12.7286	12.7286	26.5382	5.27803	5.42642	5.20537	0.00909948	3.73213	12.3805	7.88986	12.6407	12.295	2.88786	6.40856	21.4068	3.03143	22.0087	5.1337	21.5557	12.042	2.04202	4.05584	8.69388	19.8353	6.23332	7.1602	3.75809	3.65533	2.11404	17.7531	25.4572	36.0019	32.2226	4.75683	14.5203	10.8528	16.6795	6.9644	10.1965	36.2523
miR-1256	0.000549345	0.0130482	2.90795	0.00227487	0.00474295	0.275476	0.000498541	0.000997082	0.0132304	0.258816	1.36604	1.7411	0.000760903	0.858565	0.129408	3.27161	2.62079	0.0248605	0.376312	0.00216713	0.000380451	0.00604518	2.04202	0.000407758	0.0947323	0.003545	1.31039	0.00041345	0.000425074	0.00116134	0.309927	3.18215	0.0008269	0.0105985	0.0183255	0.000244141	0.0100268	0.895025	0.00142977	0.185565	0.150726	0.0547879	4.43828	0.000580668	0.018199	0.198884	0.00203607	3.70635
miR-1259	0.000549345	0.0934281	0.101532	0.00227487	0.00474295	0.00137153	0.000498541	0.00792156	0.0132304	0.000553166	0.00216713	0.00221266	0.000760903	0.026278	0.111878	0.000495097	0.0119239	0.0842021	0.00161976	0.0415214	0.000380451	0.00604518	0.133972	0.000407758	0.018199	0.003545	0.000258061	0.0379436	0.000425074	0.00116134	0.0159533	0.000364953	0.0008269	0.000328914	0.00310756	0.00109869	0.00317286	0.0178244	0.00142977	6.31876e-05	0.0166308	0.00749425	0.000771525	0.000580668	0.0272047	0.000328914	0.00203607	0.029977
miR-125a-3p	7.72749	12.9063	12.4666	30.0647	4.40762	104.691	5.42642	25.6342	247.28	257.781	10.2674	600.491	0.90125	33.8246	0.110338	12.996	19.4271	11.3924	1.69349	34.5353	7.06162	112.206	0.31864	5.54044	3.13834	19.8353	147.033	7.51618	14.8254	7.3615	4.43828	12.996	18.1261	82.1393	5.16941	15.8895	25.4572	34.7755	38.3193	1.72907	9.25351	36.0019	42.5179	9.71356	2646.74	77.1717	25.4572	2.44528
miR-125a-5p	28.6408	4.08405	0.986233	77.1717	21.5557	7.1602	16.3362	9.25351	28.84	16.6795	1.34723	8.28212	18.8959	26.5382	3.605	249	6.45313	67.1819	6.77396	4.19887	13.9288	46.2057	4.19887	11.7127	12.996	14.5203	41.6429	5.89708	9.38268	44.9422	6.9163	4.53154	5.02805	12.6407	5.81589	4.78991	38.5859	14.9285	9.84916	2.44528	7.56846	22.0087	6.9163	14.5203	32.6724	9.84916	150.123	8.33973
miR-125b-1-3p	0.000549345	0.0412346	0.00442533	0.00227487	0.00765172	0.00137153	0.835088	0.000997082	0.0132304	0.0883883	0.0748424	0.243164	0.000760903	0.000580668	0.00909948	0.000495097	0.000750427	0.15932	0.000141197	0.00216713	0.000380451	0.82932	0.00340059	0.000407758	0.018199	0.0124303	0.0683934	0.00041345	0.000425074	0.00116134	0.678302	0.115023	0.423373	0.000328914	0.000282395	0.000244141	0.00317286	0.00219738	0.134904	0.0384733	0.0166308	0.0769465	0.000771525	0.000580668	0.018199	0.000328914	0.00203607	0.368567
miR-125b-2-3p	3.5801	0.0130482	0.00442533	0.00227487	3.97237	0.90125	0.241484	1.75321	0.547147	0.0159533	0.0255594	0.234881	0.205898	0.281265	0.00909948	0.0921418	0.554785	0.63728	1.89212	4.75683	0.116629	5.35171	0.0638133	0.438303	0.018199	0.003545	0.0339605	0.295248	0.189465	2.67586	0.289172	0.0480273	0.203063	0.307786	0.76313	0.131215	0.00317286	1.18099	1.49485	0.0877778	0.0166308	0.835088	1.03526	0.0927827	0.018199	0.384219	0.07966	0.260616
miR-125b-5p	885.286	4.11246	73.5167	861.078	508.463	467.882	250.732	166.572	41.9326	317.365	53.0765	608.874	1964.57	302.334	111.43	64	252.476	68.5935	467.882	504.951	430.539	81.5719	1858.6	448.822	0.018199	544.958	89.2636	533.742	689.784	337.794	333.144	215.269	467.882	65.7993	657.114	294.067	337.794	119.428	300.246	3061.45	25.2813	12.7286	188.706	1520.15	215.269	556.408	2401.97	126.238
miR-1260a	5.9794	1.6358	24.761	13.2691	8.51496	13.1775	11.2356	31.779	2.28153	24.761	50.2134	6.82108	15.6707	12.5533	29.8571	7.88986	8.28212	9.98664	10.5561	2.67586	2.71321	0.14161	89.2636	4.75683	266.871	0.180491	48.5029	18.3792	5.46416	17.1484	67.6492	47.5048	5.27803	17.8766	5.09824	4.82323	0.864537	46.8507	34.7755	0.41466	15.7797	11.5514	17.0299	21.1121	1.06437	5.31474	11.6318	76.6386
miR-1262	0.0940779	0.0571145	0.351111	0.0607909	1.13288	0.131215	1.48452	0.129408	0.101532	0.687771	0.895025	0.363493	0.0802141	0.105112	5.65685	1.6358	0.314253	0.170755	0.0818996	0.0504151	0.163799	0.00604518	0.140632	0.013697	18.7654	0.0213444	0.0551689	0.107321	0.0243489	0.186856	0.144586	1.26576	0.582367	0.316439	0.023357	0.0625	3.41054	0.752623	0.246558	0.00860863	16.7955	2.96905	0.343885	0.176777	0.018199	0.275476	0.0708052	0.116629
miR-126-3p	6295.04	1323.37	2896.31	9216.48	3326.99	3373.43	4705.07	2418.67	922.88	4451.27	855.13	2538.92	5914.33	6165.49	2134.97	1478.58	4705.07	792.353	1833.01	2134.97	5256.91	1992	4451.27	4240.45	1584.71	3258.52	1136.2	2210.26	4705.07	2452.44	2019.8	1478.58	3082.75	1296.13	3691.52	2164.77	4513.4	4153.18	1858.6	48983.2	2721.15	568.1	2134.97	4124.49	2320.15	3492.39	17682.1	1520.15
miR-1265	0.000549345	0.0130482	0.00442533	0.00227487	0.00474295	0.00137153	0.000498541	0.000997082	0.0132304	0.000553166	0.939523	0.000564789	0.000760903	0.000580668	0.00909948	0.000495097	0.000750427	0.000440064	0.000141197	0.00216713	0.000380451	0.00604518	0.00340059	0.0112028	0.018199	0.003545	0.000258061	0.00041345	0.0656073	0.00116134	0.000211069	0.000278507	0.0008269	0.000328914	0.000282395	0.000244141	0.00317286	0.00219738	0.00142977	6.31876e-05	0.0166308	0.000685764	0.000771525	0.000580668	0.018199	0.000328914	0.00203607	0.000653285
miR-126-5p	714.109	131.599	592.224	385.343	530.056	130.69	891.444	396.177	24.9333	1144.1	398.932	879.171	1112.82	885.286	137.187	243.875	1458.23	576.03	975.501	182.278	2304.12	5.65685	1820.35	729.114	481.036	1.30134	292.036	1287.18	680.287	1136.2	754.826	317.365	617.374	232.325	885.286	504.951	0.732043	989.119	333.144	2435.5	102.537	388.023	995.999	891.444	3.81055	1217.75	367.093	617.374
miR-1267	1.53688	0.0130482	11.0043	0.692555	0.105112	1.69349	2.26577	0.659754	0.0132304	6.27667	7.6211	2.08493	3.91768	1.38511	0.026278	4.62675	0.251739	2.9897	1.49485	0.00235509	0.000380451	0.00604518	0.41466	0.170755	71.0124	4	2.71321	0.697372	1.75321	6.58873	2.14355	4.95883	1.82766	6.86852	0.303549	0.429283	9.44794	0.00219738	6.10504	0.0196408	19.4271	6.32033	2.80889	7.11074	0.018199	3.73213	0.00203607	4.72397
miR-1269a	0.000549345	0.0130482	0.00442533	0.00227487	0.00474295	0.00137153	0.000498541	0.000997082	0.0132304	0.000553166	13.737	0.000564789	0.417544	0.000580668	0.0245183	0.00412898	0.000750427	0.000440064	0.000141197	0.00216713	0.000380451	0.00604518	0.0064343	0.000407758	0.018199	0.003545	7.6211	0.00041345	0.000425074	0.00116134	0.000211069	0.000278507	0.0008269	0.00608722	0.000282395	0.000244141	0.00317286	0.00219738	0.00142977	6.31876e-05	0.0166308	0.000685764	0.000771525	0.00200803	0.018199	0.000328914	0.00203607	0.0099575
miR-1270	0.000549345	0.0130482	0.0159533	9.31787	0.00474295	8.63383	1.29235	6.49802	18.0009	1.34723	2.26577	1.65864	0.76313	1.10957	4.78991	0.00328475	0.607097	4.78991	1.18099	0.285191	0.000380451	5.06303	0.00340059	0.939523	8	1.1487	0.466516	0.607097	0.752623	2.31338	0.50698	0.000596992	0.0008269	2.46229	0.582367	0.0785633	0.0033076	0.00219738	0.594604	7.6211	7.94474	0.175556	0.0813339	0.420448	5.42642	0.00232267	0.959264	0.171943
miR-1271-5p	17.1484	643.591	64.4452	38.8542	45.2548	25.6342	31.5594	74.5429	20.5348	0.211686	4.95883	0.111105	0.0287559	14.1232	1.90528	5.1337	10.3388	21.5557	1.49485	23.1029	0.790041	4.50023	12.8171	0.139661	0.018199	0.003545	0.864537	0.018453	0.0325771	29.446	0.0100965	0.15932	7.6211	8.05564	8.57419	0.018199	27.8576	0.0230355	14.42	5.65685	131.599	8.11168	2.63902	0.0139848	219.793	0.00167689	28.2465	0.013697
miR-127-3p	266.871	18.6357	111.43	37.014	163.144	41.9326	174.853	47.5048	8.1681	112.986	2.80889	43.7133	176.069	109.896	182.278	16.2234	128	61.3929	47.8352	61.8199	306.555	12.9063	436.549	205.074	0.018199	143.013	45.8866	67.6492	225.972	32	72.5046	59.3016	37.7918	98.36	57.68	160.898	227.544	170.072	4.59479	17.6305	0.0166308	27.8576	218.275	117.784	199.466	46.8507	354.588	77.7085
miR-1274A	55.3304	87.4266	238.856	68.1197	158.683	71.0124	65.3448	65.3448	79.8932	62.6829	60.5477	47.8352	34.7755	63.5579	116.162	32.8996	53.4456	63.5579	74.028	29.2426	39.1245	15.2422	181.019	27.0958	265.028	6.19026	34.2968	29.6508	86.8227	272.479	442.643	128.89	51.2685	51.9842	24.0839	31.125	57.2816	116.97	270.597	24.9333	1640.59	69.551	69.551	78.7932	19.5622	41.0696	97.0059	110.661
miR-1274B	2105.58	714.109	1217.75	724.077	2469.49	501.463	1269.46	588.134	568.1	1458.23	1552.09	621.668	1009.9	689.784	304.437	300.246	734.185	1243.34	2574.36	604.668	1052.79	78.7932	5113.16	174.853	1746.2	39.9466	754.826	903.888	922.88	4837.35	2401.97	1478.58	1152.06	439.586	286.026	604.668	66.257	2336.28	2702.35	95.0095	1052.79	1031.12	1675.06	1458.23	64	689.784	744.434	1897.65
miR-1275	46.5271	2.14355	158.683	45.2548	140.07	38.0546	104.691	160.898	8.28212	167.73	694.581	47.1766	126.238	46.8507	2.94854	27.2843	120.259	66.7178	67.1819	34.0598	17.3878	0.417544	65.3448	16.6795	413.001	18.2522	445.722	22.1618	21.4068	73.0089	62.2499	357.054	59.7141	41.3553	46.5271	41.9326	0.476319	199.466	282.088	1.17283	294.067	29.446	245.572	112.986	1.82766	64.4452	58.4852	1234.75
miR-1276	0.0166308	0.0130482	9.64646	0.0125167	0.0358968	0.0126914	2.62079	9.44794	0.757858	2.26577	7.94474	0.586417	0.773782	3.11666	38.8542	2.88786	0.243164	5.35171	1.23971	0.00219738	0.0126038	0.00604518	19.9733	0.0358968	99.0442	0.285191	13.5479	0.332171	0.108067	0.214641	2.65737	9.06307	0.697372	1.75321	0.11908	1.51572	0.353553	0.20733	1.07923	1.71713	5.85634	4.02782	0.920188	3.36359	0.018199	0.68302	0.156041	4.19887
miR-1282	0.000549345	0.0130482	0.00442533	0.00227487	0.00474295	0.00137153	0.000498541	3.73213	0.408951	0.000553166	0.320856	0.00170029	0.00497875	0.000580668	0.00909948	0.00287943	0.000750427	1.40444	0.000141197	0.00216713	0.000380451	3.53081	0.00340059	0.00041345	0.018199	0.11908	0.632878	0.00041345	0.00150085	0.00116134	0.000211069	0.07966	0.0008269	0.098073	0.000745244	0.000530632	0.0213444	0.121582	0.00142977	6.31876e-05	0.0166308	0.00306478	1.02101	0.000580668	0.018199	0.140632	0.00203607	0.00323953
miR-1283	0.000549345	0.20166	0.00442533	0.00227487	0.00474295	0.00137153	0.00198039	0.000997082	0.0132304	0.000553166	0.0940779	0.000564789	0.000760903	0.000580668	0.00909948	0.000495097	0.000750427	0.000440064	0.000141197	0.00216713	0.000380451	0.00604518	0.00340059	0.000407758	0.018199	0.003545	0.000258061	0.00041345	0.000425074	0.00116134	0.000211069	0.0101667	0.0008269	0.00454974	0.000282395	0.768438	0.00317286	0.00219738	0.14161	6.31876e-05	0.0166308	0.000685764	0.000771525	0.00548611	0.018199	0.000328914	0.00235509	0.000653285
miR-128-3p	46.5271	60.1295	82.7106	94.3532	75.5835	87.4266	44.0173	47.5048	55.7152	41.9326	56.8859	22.7848	17.0299	65.3448	66.257	28.0514	69.0706	45.2548	36.2523	75.0614	77.1717	83.8652	45.5696	64.4452	27.4741	25.2813	25.1067	56.1028	31.3414	89.8845	27.2843	18.507	50.2134	31.125	33.5909	31.3414	105.42	15.455	51.6251	230.72	0.0166308	16.2234	40.2244	30.91	342.509	41.3553	40.5042	16.4498
miR-1284	0.000549345	0.0130482	0.00442533	4.37717	0.00474295	0.00137153	0.000498541	0.000997082	0.0132304	0.000553166	0.00031992	0.000564789	0.000760903	1.47427	0.00909948	0.000495097	0.000750427	0.000440064	0.000141197	0.00216713	0.000380451	0.00604518	0.00340059	0.000407758	0.018199	0.003545	0.000258061	0.00041345	0.000425074	0.00116134	0.0665231	0.000278507	0.0008269	0.193446	0.000282395	0.000244141	0.00317286	0.00219738	0.00142977	6.31876e-05	0.0166308	0.000685764	0.000771525	0.000580668	0.018199	0.000328914	1.40444	0.933033
miR-1285-3p	2.51403	43.1115	10.5561	9.98664	37.7918	29.2426	3.4822	39.3966	1.47427	4.82323	17.5087	0.594604	4.78991	4	0.301452	1.26576	3.91768	2.21914	2.75108	3.53081	1.02811	1.18921	5.42642	1.7411	56.8859	8.05564	16	4.46915	1.38511	2.42839	3.41054	11.7127	2.2974	3.50642	1.97247	1.76541	3.05252	19.6983	11.9588	10.6295	6.27667	3.05252	6.9163	5.65685	0.018199	2.49666	2.32947	26.5382
miR-1286	0.000549345	0.0130482	0.00442533	0.00227487	0.00474295	0.0138882	0.000498541	0.000997082	8.11168	0.76313	0.000681027	1.23971	1.36604	0.000580668	15.3482	0.0061722	0.000750427	0.000440064	0.000141197	0.00216713	3.45815	0.00604518	0.00340059	0.812252	10.8528	0.003545	0.000258061	2.88786	3.05252	0.00116134	1.07923	3.20428	0.0008269	0.000328914	0.000282395	0.0824692	0.00317286	0.00219738	0.00142977	4.92458	0.0196408	0.000685764	0.000771525	0.03983	1.16473	0.697372	0.00203607	44.3235
miR-1288-3p	229.126	29.6508	1418.35	0.00464534	0.00474295	0.00137153	491.143	0.68302	0.0132304	0.000553166	0.00031992	0.0195052	0.000760903	0.0418102	0.00909948	0.000495097	0.0119239	0.000440064	0.000141197	0.0248605	0.0196408	0.00604518	5.20537	0.000407758	0.018199	0.003545	0.000258061	0.00041345	0.000425074	0.00116134	0.000211069	0.000278507	0.0008269	0.712025	2.28153	0.000244141	0.00317286	1.20581	0.00142977	6.31876e-05	1.34723	0.45376	0.469761	0.00519018	26.5382	0.00207885	0.00203607	0.000653285
miR-1290	46.8507	24.2515	14.5203	27.8576	55.7152	2.75108	23.2636	31.5594	14.3204	17.5087	27.4741	14.723	12.6407	17.1484	36.7583	29.0406	21.8566	45.8866	29.446	22.0087	11.6318	0.160428	52.3457	10.1261	224.411	2.49666	7.67411	7.51618	13.737	23.9176	9.51366	12.6407	38.8542	13.4543	11.2356	6.32033	12.3805	129.787	33.3589	1.29235	754.826	31.125	11.7127	14.1232	17.2677	15.2422	10.9283	47.1766
miR-1291	35.261	31.125	37.7918	34.2968	0.00474295	4.34694	0.00270529	19.9733	1.68179	1.90528	17.3878	4.46915	65.3448	17.7531	187.403	38.5859	30.2738	1.13288	63.1189	62.6829	5.81589	0.82932	6.19026	22.6274	843.357	0.003545	11.0809	0.00041345	3.53081	340.144	2.15846	18.6357	34.2968	19.8353	18.1261	12.4666	0.00317286	48.8403	153.277	2.26577	0.550953	0.303549	0.000771525	39.9466	13.1775	7.1602	22.3159	0.000653285
miR-129-1-3p	0.000549345	0.0130482	0.00442533	0.00227487	0.00474295	0.00137153	0.000498541	0.000997082	0.0132304	0.000553166	0.00031992	0.000564789	0.000760903	0.000580668	0.00909948	0.000495097	0.000750427	1.20581	0.154963	0.00216713	0.000380451	0.00604518	0.00340059	0.521233	0.018199	0.003545	0.000258061	1.04972	1.70527	0.00116134	0.000211069	0.000278507	0.0008269	0.000328914	0.000282395	0.000244141	0.00317286	0.00219738	0.00142977	0.231647	0.0166308	0.000685764	0.000771525	0.000580668	0.018199	0.000328914	0.00203607	0.000653285
miR-129-2-3p	17.1484	5.06303	9.18959	9.51366	6.36429	0.108819	0.000498541	6.19026	0.668964	0.888843	2.65737	188.706	2.37841	9.06307	0.00909948	43.4113	0.000750427	0.000440064	0.000141197	27.4741	4	91.7731	0.00340059	11.6318	20.6776	2.88786	0.0507658	9.64646	0.00255936	1.72907	0.0139848	0.000278507	16.4498	1.37554	0.000282395	1.56917	9.64646	0.00219738	0.00178483	0.303549	4.78991	12.6407	0.0151977	0.000580668	66.257	0.888843	0.0252076	21.259
miR-1292-5p	0.000549345	0.0130482	0.00442533	0.00227487	0.00474295	0.00137153	0.00182233	0.000997082	0.0132304	0.000553166	0.00124469	0.000564789	0.000760903	0.000580668	0.00909948	0.142595	0.000750427	0.000440064	0.0014199	0.00216713	0.000484908	0.00604518	0.00340059	0.000407758	0.018199	0.003545	0.000258061	0.00041345	0.0551689	0.00116134	0.000211069	0.000278507	0.0008269	0.000328914	0.411796	0.000244141	0.00317286	0.00219738	0.00142977	2.65737	0.0166308	0.000685764	0.000990195	0.000580668	0.018199	0.000328914	0.00203607	0.000653285
miR-1293	0.000549345	0.0130482	0.00442533	0.00227487	0.00474295	0.00137153	0.000498541	0.000997082	0.0132304	0.000553166	0.183011	0.000564789	0.000760903	0.000580668	0.00909948	0.000495097	0.000750427	0.000440064	0.000141197	0.00216713	0.000380451	0.00604518	0.00340059	0.000407758	0.018199	0.003545	0.000258061	0.00041345	0.000425074	0.00116134	0.121582	0.000278507	0.0008269	0.000328914	0.000282395	0.169576	0.00317286	0.00219738	0.00142977	6.31876e-05	0.0166308	1.60214	0.000771525	0.000580668	0.018199	0.000328914	0.00203607	0.000653285
miR-1294	0.000549345	0.0130482	0.00442533	0.00227487	0.00474295	0.0272047	0.000498541	0.000997082	0.0132304	0.000553166	0.00031992	0.876606	0.000760903	0.000580668	0.00909948	0.00103942	0.219151	0.303549	0.000141197	0.641713	0.000380451	0.00604518	0.00340059	0.000407758	0.018199	0.003545	0.00803214	0.00041345	0.0708052	0.00116134	0.000211069	0.000446207	0.0008269	0.000328914	0.000526967	0.000244141	0.00317286	9.84916	0.00142977	0.200267	0.0166308	0.200267	0.000771525	0.784584	0.018199	0.000328914	0.00203607	0.795536
miR-129-5p	11.6318	3236.01	0.397768	172.446	1128.35	0.673617	10.2674	0.289172	4.78991	0.000553166	1.72907	0.000564789	0.000760903	0.000580668	0.00909948	0.000495097	10.9283	0.000440064	0.000141197	0.00216713	2.23457	0.00604518	4.50023	0.000407758	0.018199	0.003545	0.000258061	0.00041345	0.0291573	1.25701	0.000211069	0.594604	0.0008269	0.000328914	0.000282395	0.000244141	0.00317286	0.0438889	0.116629	6.31876e-05	7.1602	0.000685764	0.000771525	0.602904	0.018199	1.02101	0.00203607	0.000653285
miR-1296-5p	0.0250334	0.0130482	0.00442533	0.00227487	0.00474295	1.58008	2.73208	0.574349	0.0132304	4.05584	1.54756	2.31338	0.895025	6.19026	0.00909948	0.203063	1.31039	0.80107	0.496546	0.00625836	6.54322	0.00604518	5.6962	1.30134	0.149685	2.90795	3.78423	2.21914	0.131215	5.9794	2.62079	0.615572	0.0780207	3.55537	2.46229	0.479632	0.00317286	0.00219738	1.33793	0.275476	0.0166308	2.21914	0.716978	0.316439	0.018199	1.20581	1.36604	0.972655
miR-1298-5p	3.34035	13.2691	127.116	31.3414	176.069	18.1261	2.54912	21.5557	0.0132304	0.000553166	0.00031992	0.000564789	0.000760903	45.2548	704.277	52.3457	71.5064	51.9842	30.2738	65.7993	0.000380451	0.0310341	364.557	0.000407758	1478.58	0.003545	37.2715	0.0220971	0.00454974	133.436	0.000211069	0.000278507	76.6386	22.9433	48.8403	0.00571908	159.786	398.932	116.97	6.31876e-05	995.999	78.249	85.6274	0.000580668	6.86852	0.000328914	186.108	0.00156459
miR-1300	0.742262	0.0217929	0.00442533	13.3614	0.0153034	0.687771	0.0871715	0.668964	0.0132304	0.00188659	2.41162	2.86791	0.870551	2.39496	2.65737	0.279322	1.18099	0.266093	0.952638	0.82932	0.655197	0.00604518	0.00340059	0.986233	0.018199	2.23457	1.22264	0.332171	0.986233	0.0612138	1.32869	3.31728	2.42839	0.000328914	1.81504	0.650671	0.332171	0.00219738	0.248273	0.139661	0.0511189	1.68179	0.624165	0.198884	20.393	0.00110633	1.02101	1.16473
miR-1301-3p	0.000549345	0.0130482	50.2134	4.16986	0.00474295	0.00137153	0.00749425	0.000997082	55.7152	0.00130657	0.00031992	0.742262	0.000949858	0.000580668	0.00909948	2.23457	8.05564	0.000440064	0.000309023	0.00571908	3.50642	0.0078125	0.00340059	2.17347	0.018199	0.0214928	0.000258061	0.176777	2.09943	26.3549	1.82766	0.332171	1.91853	8.75435	1.51572	0.0669858	0.00860863	0.00219738	0.00142977	0.168404	22.3159	0.00630189	0.000771525	0.178006	203.657	0.0033076	2.69447	0.000653285
miR-1303	12.9063	0.0130482	0.0813339	0.752623	0.00474295	9.25351	11.1579	32.2226	1.64718	5.50217	25.2813	0.45376	3.43426	2.53151	0.00909948	3.65533	11.7942	7.1602	6.86852	1.47427	0.131215	0.678302	8.33973	4.62675	21.1121	0.281265	24.0839	3.22657	1.30134	1.09429	4.78991	26.5382	3.94493	2.20381	2.54912	1.7411	0.00317286	14.0257	5.54044	0.0683934	0.0166308	3.45815	17.8766	3.97237	6.36429	3.16017	7.46426	28.84
miR-1305	1.09429	0.993092	1.54756	2.9897	5.31474	0.417544	1	6.82108	0.329877	57.68	10.6295	41.6429	13.3614	4.85678	5873.48	128	0.946058	57.68	1.54756	3.13834	1.11729	0.0126914	7.31065	0.535887	2998.45	0.194791	0.517632	2.46229	0.594604	1.82766	4.95883	4	11.6318	9.57983	4.28709	0.888843	77.7085	5.54044	29.6508	0.164938	22073.1	317.365	5.77572	13.5479	0.411796	10.6295	1.77769	5.61778
miR-130a-3p	903.888	114.563	312.996	1418.35	873.098	670.921	837.532	657.114	190.019	630.346	274.374	2469.49	1082.39	1112.82	326.288	109.137	2418.67	146.018	989.119	734.185	2721.15	213.783	837.532	1089.92	215.269	995.999	630.346	1595.73	1144.1	349.706	867.067	427.565	729.114	140.07	625.992	634.73	2019.8	2062.24	471.136	10884.6	8	102.537	1067.48	1287.18	544.958	1845.76	1541.37	861.078
miR-130b-3p	568.1	37.2715	85.0359	776.047	187.403	526.394	296.112	257.781	69.0706	276.282	302.334	127.116	519.147	455.087	215.269	104.691	556.408	111.43	390.722	290.018	604.668	109.896	560.278	286.026	43.7133	349.706	224.411	464.65	308.687	396.177	254.232	240.518	442.643	113.772	404.501	186.108	421.679	1629.26	474.413	3040.3	96.3358	47.1766	556.408	826.001	136.239	477.713	916.506	372.217
miR-130b-5p	0.90125	0.0135084	0.0412346	2.77022	0.0266448	0.00708999	3.45815	0.000997082	0.0132304	0.000553166	0.00188659	0.000564789	0.000760903	0.63728	0.00909948	0.170755	0.586417	1.27456	0.184284	0.00216713	4.75683	0.00604518	0.00340059	0.444421	0.018199	0.003545	0.0587202	0.000963118	1.07923	0.376312	0.646176	0.411796	0.0008269	0.000328914	0.726986	0.200267	0.00317286	0.00219738	0.161544	0.628507	0.0166308	0.000685764	1.15669	0.00167689	0.018199	0.473029	0.0660636	0.00379943
miR-132-3p	1562.89	63.1189	474.413	1128.35	891.444	809.002	533.742	458.253	135.298	364.557	427.565	176.069	1060.11	685.019	308.687	141.044	910.175	199.466	719.076	442.643	648.067	238.856	1488.87	867.067	0.018199	337.794	192.672	968.763	530.056	643.591	268.727	512	1031.12	259.574	427.565	572.051	257.781	484.382	630.346	4096	661.685	215.269	433.534	630.346	31.779	634.73	1509.65	335.461
miR-1324	0.000549345	0.0130482	0.00442533	0.00227487	0.00474295	0.00137153	0.646176	0.000997082	0.0132304	0.000553166	0.0325771	0.000564789	0.000760903	0.000580668	0.0252076	0.000495097	0.000750427	0.000440064	0.029977	0.00216713	0.000380451	0.00604518	0.00340059	0.000407758	0.018199	0.003545	0.0432847	0.00041345	0.000425074	0.00116134	0.000211069	0.167241	0.0193704	0.000328914	0.000282395	0.000244141	0.747425	0.00219738	0.00142977	6.31876e-05	0.0166308	0.000695337	0.125869	0.000580668	0.018199	0.000328914	0.00203607	0.000653285
miR-132-5p	0.368567	0.0130482	0.00442533	0.00227487	0.00474295	0.00137153	0.000498541	0.000997082	0.0132304	0.000553166	0.479632	0.000564789	0.000760903	0.000580668	0.00909948	0.000495097	0.000750427	0.000440064	0.000141197	0.00216713	0.000380451	0.00604518	0.00340059	0.000407758	0.018199	0.0727958	0.0193704	0.00041345	0.000425074	0.00116134	0.000211069	0.000278507	0.0008269	0.281265	0.000282395	0.000244141	0.00317286	0.00219738	0.00142977	6.31876e-05	0.0166308	0.000685764	0.000771525	0.316439	0.018199	0.000328914	0.00203607	1.85318
miR-133a-3p	39.9466	4.43828	7.11074	191.341	86.2229	106.891	101.125	19.9733	0.0132304	91.1392	10.0561	182.278	121.095	152.219	57.68	18.8959	44.3235	23.7524	10.7779	21.7057	28.0514	47.5048	41.3553	66.257	130.69	85.0359	70.0348	69.551	52.3457	23.9176	40.5042	48.1679	57.2816	11.5514	75.0614	12.6407	31.3414	3.18215	25.8125	6.06287	74.028	9.71356	19.2929	123.64	2.2974	56.493	112.986	9.57983
miR-133b	11.4716	2.67586	0.150726	41.9326	88.0347	6.54322	16.6795	14.6213	19.6983	19.2929	4.82323	312.996	4.56305	19.1597	2.04202	56.8859	29.6508	7.4127	5.54044	7.83536	12.996	564.175	14.6213	58.0812	0.018199	148.056	33.8246	9.31787	26.7228	7.46426	5.65685	2.77022	14.5203	4.40762	9.57983	2.25012	17.8766	15.5625	12.1257	2.77022	0.248273	61.8199	52.3457	12.8171	0.018199	38.3193	47.8352	2.28153
miR-134-5p	42.8137	10809.4	537.455	15.3482	249	126.238	102.537	54.1917	580.037	41.6429	4.34694	8.28212	9.12611	116.97	13.4543	106.891	92.4115	190.019	12.295	82.1393	75.0614	1082.39	18.7654	40.5042	59.3016	128	5.93809	25.9921	39.6706	109.137	11.8762	7.11074	64	200.854	91.1392	14.2215	135.298	119.428	2	2.01391	62.6829	66.7178	19.0273	9.18959	744.434	9.78112	47.1766	27.0958
miR-135a-5p	4.22807	0.0130482	0.888843	0.264255	0.00474295	0.285191	6.9644	0.846745	0.0132304	0.000553166	0.0774817	2.54912	0.314253	5.73582	0.00909948	0.000495097	0.0158431	0.000440064	1.8025	0.00216713	6.10504	0.00604518	0.0836205	1.40444	0.018199	8.1681	1.26576	3.38698	13.1775	0.00116134	1.95884	10.3388	0.732043	0.184284	10.4831	2.82843	0.00317286	23.7524	0.00467765	62.6829	0.0166308	0.00718897	2.56685	9.91766	0.018199	3.86375	0.00203607	0.0575117
miR-135b-3p	0.000549345	0.0130482	0.00442533	0.00227487	0.295248	0.0374212	0.000498541	0.0807721	0.0132304	0.000553166	4.16986	0.000564789	0.000760903	0.371131	0.00909948	0.000495097	0.000750427	18.507	0.0883883	0.00216713	0.179244	0.00604518	0.00340059	0.000407758	5.20537	0.003545	4.40762	0.00041345	1.24833	0.00116134	1.45397	2.90795	0.0008269	0.216134	0.000282395	0.0412346	0.00317286	1.44393	0.00142977	6.31876e-05	0.0166308	0.135842	1.46409	5.85634	0.018199	0.000328914	0.00203607	5.57897
miR-135b-5p	1.1487	0.0130482	0.0147822	0.00227487	15.8895	0.00385247	0.0227183	0.000997082	0.0132304	0.0231957	0.0285572	0.00734002	0.0384733	5.9794	0.0865693	0.00196671	0.0153034	0.00127084	0.543367	0.00541058	0.00266805	0.00604518	0.0514744	0.00467765	0.018199	2.53151	0.641713	0.0698304	1.10957	0.00116134	0.381565	0.0044871	0.00221266	0.00280069	0.426317	1.13288	0.00317286	0.00219738	0.463294	0.479632	0.0217929	0.0544094	0.0674518	0.0409498	0.125	0.678302	0.00860863	0.000653285
miR-136-3p	1.70527	0.0130482	10.7779	0.00227487	9.12611	1.6358	1.3566	0.371131	0.0132304	3.13834	0.176777	1.86607	0.25349	1.07923	0.00909948	2.54912	1.84038	9.18959	0.650671	9.91766	4.69134	0.692555	4.99332	2.32947	0.479632	0.003545	0.205898	1.07923	2.36199	3.68075	0.68302	1.12506	0.535887	1.86607	0.528509	2.09943	0.0698304	3.20428	0.204476	0.106579	0.0166308	1.82766	1.65864	0.742262	0.018199	0.752623	1.17283	0.882703
miR-136-5p	0.105112	0.129408	2.2974	1.59107	0.100134	0.773782	0.852635	0.0136024	0.0382075	0.0607909	0.0418102	0.225313	0.476319	0.000580668	0.213159	0.986233	0.000750427	0.000440064	0.0432847	1.24833	0.0328036	0.029977	0.582367	0.285191	1.31951	0.97942	0.111878	0.00041345	0.013697	0.0915054	0.000211069	0.00141009	0.594604	0.852635	0.126745	0.000244141	0.144586	0.795536	0.00142977	6.31876e-05	23.9176	1.13288	0.000771525	0.0460709	12.996	0.118257	0.289172	0.0921418
miR-137	0.000549345	0.211686	0.368567	0.149685	0.076415	0.0279695	0.000498541	0.000997082	0.216134	0.000553166	0.00154305	0.000564789	0.000760903	0.15932	0.00909948	0.00891222	0.00786684	0.00364466	0.0189718	0.00216713	0.0033076	1.43396	0.00340059	0.00117755	0.046714	1.53688	0.0235195	0.060371	0.000724865	0.00116134	4.99332	0.00344806	0.0642571	0.00552427	0.0339605	0.000244141	2	0.00219738	0.00142977	0.000240779	0.0166308	0.157127	0.00713931	0.105112	1.61328	0.115023	0.0595399	0.0153034
miR-138-2-3p	0.353553	0.119908	1.51572	0.217638	5.6962	1.82766	0.63728	1.34723	0.0132304	0.291183	0.244855	0.0150928	0.0853775	0.607097	0.779165	0.019915	2.26577	0.946058	0.297302	0.479632	0.697372	0.80107	0.532185	0.0366511	0.018199	0.0836205	0.122428	0.239816	0.157127	0.870551	0.125869	0.353553	0.281265	0.127627	0.0392817	0.244855	0.00317286	2.26577	0.373712	0.0349152	0.0575117	0.0325771	1.64718	0.444421	0.018199	0.266093	0.00694408	0.397768
miR-138-5p	0.00137153	11.6318	29.446	0.0361465	2.04202	11.2356	6.10504	7.21	0.115824	0.03125	0.514057	21.7057	1.95884	1.20581	0.406126	0.926588	13.6422	2.42839	7.46426	2.69447	9.78112	0.0281641	23.4254	9.25351	0.018199	1.95884	7.01285	1.77769	20.9663	1.1487	43.7133	7.3615	13.9288	0.169576	2.51403	2.54912	7.46426	0.353553	6.6807	5.6962	0.188156	1.37554	0.000771525	14.2215	5.02805	12.7286	7.06162	0.590496
miR-139-3p	117.784	140.07	216.767	326.288	131.599	512	167.73	153.277	143.013	30.91	57.2816	99.7331	308.687	140.07	102.537	81.0084	349.706	118.603	31.5594	315.173	127.116	278.204	50.2134	154.343	191.341	188.706	60.1295	106.153	158.683	754.826	48.8403	34.0598	117.784	91.1392	187.403	63.5579	1305.15	3.24901	32.4467	6.10504	421.679	90.5097	88.0347	115.36	28.0514	83.2859	89.2636	38.8542
miR-139-5p	1031.12	173.645	324.034	1734.13	935.763	897.644	685.019	407.315	163.144	298.172	191.341	380.038	1112.82	548.748	247.28	181.019	666.287	111.43	367.093	352.139	436.549	194.012	652.575	666.287	55.7152	233.941	280.139	344.892	294.067	533.742	233.941	213.783	776.047	182.278	501.463	195.361	657.114	630.346	308.687	79.3413	372.217	121.938	259.574	512	57.68	352.139	1217.75	333.144
miR-1-3p	3.50642	2.78949	0.00442533	0.00227487	15.7797	0.216134	6.10504	0.000997082	0.574349	0.521233	0.00031992	42.2243	1.68179	6.40856	2.73208	0.0733022	0.000750427	0.136787	0.20733	0.0780207	1.86607	1.31039	9.38268	4.25748	0.018199	2.80889	0.429283	2.42839	2.62079	1.3566	0.712025	1.6358	2.09943	0.000328914	3.05252	0.363493	1.07177	0.624165	0.00142977	1.65864	0.0166308	0.00515433	0.0387409	1.10191	0.018199	0.000328914	2.01391	0.183011
miR-140	861.078	266.871	749.612	508.463	328.557	1488.87	576.03	276.282	541.193	229.126	552.565	156.498	89.2636	242.191	164.279	312.996	337.794	445.722	187.403	421.679	104.691	955.426	120.259	380.038	61.8199	421.679	186.108	200.854	196.72	232.325	88.0347	256	413.001	427.565	112.206	196.72	243.875	118.603	284.05	1097.5	508.463	261.379	85.0359	105.42	256	171.255	166.572	45.2548
miR-140-3p	9.57983	4.08405	4.82323	11.7942	11.4716	7.78124	7.1602	8.39773	2.80889	2.62079	3.94493	2.88786	9.71356	12.2101	1.53688	5.09824	10.8528	5.20537	15.2422	10.8528	6.32033	13.4543	6.45313	5.73582	2.82843	2.15846	3.97237	24.59	7.4127	5.09824	3.22657	4.62675	5.35171	6.10504	7.26015	4.99332	2.37841	6.36429	4.43828	256	19.9733	9.84916	7.83536	9.51366	2.75108	8.28212	11.5514	1.89212
miR-141	14.1232	38.8542	0.607097	26.7228	33.1285	5.89708	6.36429	5.38893	4.59479	5.89708	3.68075	10.3388	4.95883	4.65893	9.31787	1.42405	16.2234	0.0544094	6.58873	4.99332	1.93187	7.83536	12.996	26.5382	0.018199	29.8571	17.5087	7.3615	23.7524	3.38698	7.6211	71.0124	11.6318	4.85678	9.91766	6.54322	14.1232	8.87656	4.31691	26.1729	7.11074	2.44528	12.295	1.31039	11.7942	5.50217	61.8199	6.27667
miR-141-5p	0.0536603	0.0130482	0.00442533	0.00227487	0.0165159	0.00137153	0.000498541	0.0633725	0.0132304	2.8481	1.39474	2.17347	4.19887	1.27456	24.59	5.20537	0.127627	1.38511	0.0224056	0.0743254	0.124137	0.00604518	1.08673	0.0101667	34.2968	0.25	0.180491	0.358489	0.426317	0.076415	0.217638	0.167241	0.5	6.06287	0.351111	0.127627	3.75809	1.13288	1.1487	0.0209051	42.2243	11.8762	1.1487	1.28343	0.018199	0.965936	2.31338	1.55833
miR-142-3p	6984.79	1606.83	6338.83	10155.7	3565.78	4359.66	3983.99	2469.49	729.114	2336.28	797.865	2916.45	2592.27	2683.69	1530.73	617.374	4182.07	568.1	1128.35	675.588	1370.04	600.491	4240.45	3983.99	975.501	1937.53	1074.91	776.047	2936.74	797.865	1323.37	1770.57	2452.44	630.346	1458.23	1910.85	3717.2	5007.93	1243.34	10960.3	560.278	369.646	1795.29	1992	634.73	5367.37	4904.87	1871.53
miR-142-5p	89.8845	530.056	282.088	390.722	168.897	257.781	79.8932	112.986	989.119	53.8174	76.6386	29.2426	25.1067	65.3448	35.261	17.5087	83.2859	97.6806	30.2738	115.36	81.0084	613.109	41.3553	93.0542	0.018199	143.013	42.5179	30.6965	50.2134	33.3589	32.2226	37.2715	89.2636	23.9176	32.6724	60.1295	86.8227	52.3457	69.0706	433.534	35.0174	46.2057	50.2134	28.443	504.951	98.36	94.3532	17.6305
miR-143	377.413	165.421	263.197	1152.06	237.207	843.357	439.586	461.44	215.269	151.167	803.414	596.344	202.251	328.557	182.278	73.5167	424.612	149.086	328.557	792.353	138.141	675.588	377.413	560.278	0.0616395	390.722	149.086	374.806	349.706	77.7085	120.259	433.534	515.561	121.095	141.044	261.379	274.374	22.7848	471.136	319.573	26.5382	179.769	195.361	207.937	196.72	237.207	837.532	103.968
miR-143-5p	0.000549345	0.0130482	0.00442533	0.00227487	0.00474295	0.00137153	0.000498541	0.000997082	0.0200535	0.000553166	0.00031992	0.000564789	0.000760903	0.000580668	0.00909948	0.000495097	0.000750427	0.00107608	0.000141197	0.00797666	0.000700173	0.264255	0.00340059	0.000407758	0.018199	0.003545	0.000258061	0.00041345	0.000425074	0.00116134	0.000211069	0.000278507	0.0008269	0.000328914	0.000282395	0.000244141	0.00680118	0.00219738	0.00142977	0.128514	0.0166308	0.000685764	0.000771525	0.000580668	0.773782	0.000328914	0.00203607	0.000653285
miR-144-3p	16.7955	58.0812	3.50642	8.05564	13.1775	12.3805	13.4543	0.00765172	9.51366	23.2636	0.00219738	16.7955	5.77572	61.3929	13.1775	6.32033	8	31.3414	31.779	36.2523	0.325335	10.1261	139.102	18.0009	206.5	1.40444	8.1681	106.153	11.7127	0.00511872	5.57897	9.84916	7.67411	4.82323	46.8507	18.507	0.0206173	0.0339605	8.9383	167.73	232.325	12.996	86.8227	0.0575117	8.05564	17.3878	26.1729	0.000653285
miR-144-5p	22.6274	8.33973	31.5594	28.0514	45.5696	9.98664	21.5557	20.5348	5.06303	53.4456	8.87656	30.0647	25.9921	37.014	4.43828	12.8171	34.5353	19.2929	25.1067	9.71356	11.3924	2.04202	91.7731	10.3388	14.0257	0.82932	12.042	52.7098	23.9176	56.493	8.28212	51.6251	20.1122	16.1113	33.3589	37.5307	1.31951	129.787	16.4498	1038.29	27.8576	13.9288	95.6704	24.9333	4.85678	48.5029	35.261	24.4201
miR-145	445.722	18951.2	1595.73	2062.24	2486.67	1606.83	592.224	1016.93	22693.6	467.882	689.784	1782.89	689.784	1807.78	803.414	1314.23	942.272	1002.93	116.97	3396.89	849.223	18179.2	1067.48	1389.16	263.197	3258.52	174.853	568.1	719.076	3565.78	357.054	481.036	436.549	699.413	377.413	948.826	2521.38	445.722	1897.65	1152.06	604.668	451.944	254.232	155.417	105728	576.03	1200.98	424.612
miR-145-3p	6.49802	10.4831	1.77769	4.75683	10.7779	4.95883	2.28153	7.21	22.3159	2.32947	2.67586	5.31474	2.9897	3.97237	0.00909948	3.05252	3.63008	7.31065	3.36359	10.1261	2.44528	6.58873	4.34694	1.7411	0.262429	1.65864	0.90125	3.94493	2.82843	2.67586	0.870551	3.4822	3.27161	3.75809	2.49666	1.56917	0.607097	2.88786	6.40856	0.566442	0.0166308	4.46915	3.41054	2.17347	7.94474	1.85318	6.72717	0.993092
miR-146a	5556.65	3666.02	3444.31	10441.2	5556.65	5996.9	5184.54	3061.45	1351.18	3258.52	1351.18	1782.89	5518.27	4973.34	2452.44	2062.24	6608.01	2538.92	1234.75	1746.2	6472.02	3666.02	3717.2	4938.99	3326.99	3516.68	1269.46	1629.26	3281.18	6382.92	2896.31	1038.29	4389.98	2797.65	4011.71	1698.45	6251.56	2721.15	2304.12	1192.69	10513.8	2210.26	2105.58	3019.3	2076.59	3875.05	5673.41	2418.67
miR-146b	989.119	312.996	1152.06	3983.99	560.278	1332.57	670.921	592.224	249	249	221.322	166.572	380.038	382.681	94.3532	215.269	680.287	245.572	168.897	173.645	501.463	333.144	272.479	776.047	344.892	233.941	142.025	219.793	544.958	249	173.645	150.123	1192.69	328.557	302.334	278.204	290.018	398.932	167.73	3019.3	4482.23	191.341	199.466	286.026	131.599	265.028	421.679	181.019
miR-146b-3p	27.4741	0.0130482	46.2057	62.6829	34.0598	1.01396	15.6707	0.000997082	65.3448	0.000553166	0.00031992	21.1121	23.1029	14.723	0.00909948	0.000495097	0.000750427	6.54322	3.83706	0.0660636	9.91766	59.3016	123.64	30.6965	0.018199	0.003545	0.000258061	10.2674	2.37841	15.5625	0.952638	4.82323	0.0008269	2.86791	3.16017	4.65893	0.325335	0.00219738	32.8996	32	0.0166308	17.2677	0.0195052	14.2215	3.38698	17.3878	0.00203607	12.4666
miR-147a	1.95884	0.111878	0.697372	0.185565	4.95883	0.366021	0.116629	0.106579	0.0132304	0.0293601	0.314253	0.018453	0.61132	0.00283979	0.246558	0.0559391	53.0765	0.00156459	0.0859714	0.018453	0.0158431	0.00604518	0.0328036	0.130308	0.018199	0.707107	0.000258061	0.702222	0.784584	0.0409498	0.205898	1.23971	0.784584	0.00390625	0.000282395	0.0151977	0.00317286	0.143587	0.0257372	0.768438	0.0166308	0.000685764	0.114229	0.316439	0.018199	0.702222	0.03125	7.3615
miR-147b	0.0390103	1.10191	7.3615	0.0264608	1.98618	0.0579118	0.952638	0.301452	0.323088	0.000553166	7.26015	0.000564789	0.0490365	5.9794	3.13834	0.15822	4.16986	2.77022	0.0463914	0.118257	0.000380451	50.9143	1.55833	0.000407758	0.535887	0.0241807	0.0253829	0.00041345	0.049721	0.493116	0.395021	0.624165	0.106579	0.602904	0.00519018	1.6358	1.03526	0.00219738	0.00142977	6.31876e-05	0.0166308	0.00564035	0.223756	0.852635	0.0748424	0.000328914	0.166086	0.371131
miR-148a-3p	302.334	1.8025	14.42	106.891	72.0037	200.854	137.187	88.647	6.72717	75.0614	141.044	41.0696	150.123	81.5719	38.0546	12.5533	116.162	30.2738	215.269	126.238	106.153	36.0019	177.294	134.364	31.3414	87.4266	233.941	125.366	116.162	53.4456	76.1093	79.8932	150.123	43.7133	81.5719	71.5064	55.3304	80.4489	288.015	176.069	12.996	41.6429	152.219	385.343	5.46416	145.009	270.597	79.8932
miR-148a-5p	1.95884	0.389582	2.56685	3.83706	0.00474295	0.297302	0.376312	1.76541	1.60214	0.000553166	0.297302	0.163799	0.000760903	0.0418102	0.986233	0.000495097	0.25349	1.04972	0.547147	0.307786	0.423373	1.61328	3.18215	0.273573	0.018199	0.003545	0.732043	0.161544	0.000425074	0.00304361	0.257028	0.417544	0.650671	0.368567	0.356013	0.25	0.00317286	0.0100965	0.211686	0.073812	0.0166308	0.000685764	0.00285954	0.00587987	0.018199	0.000422137	0.00203607	1.03526
miR-148b-3p	232.325	8.11168	100.427	168.897	129.787	68.5935	78.249	33.1285	2.08493	67.6492	28.0514	286.026	174.853	103.25	0.00909948	38.5859	74.5429	31.779	81.0084	23.2636	131.599	187.403	209.383	91.1392	47.8352	59.3016	176.069	119.428	65.7993	27.8576	77.1717	97.0059	54.1917	29.8571	88.647	51.2685	53.0765	62.6829	101.829	436.549	0.0418102	25.6342	105.42	110.661	32	89.8845	270.597	62.6829
miR-148b-5p	1.68179	0.0130482	0.00442533	1.23114	0.00474295	0.238159	4.72397	0.659754	0.0132304	1.48452	0.0551689	0.628507	3.20428	2.62079	0.00909948	3.13834	1.87905	2.82843	1.65864	0.566442	1.06437	0.00604518	0.00340059	1.01396	0.018199	0.0504151	1.13288	1.49485	0.45376	7.83536	3.27161	2.46229	0.429283	0.125	1.58008	2.02792	0.00317286	0.933033	1.13288	27.4741	0.97942	0.0473661	6.54322	1.08673	0.273573	1.98618	0.0660636	2.07053
miR-149-3p	0.000549345	0.0130482	0.00442533	0.00227487	0.00474295	0.00137153	0.000498541	0.000997082	0.0132304	0.000553166	0.0384733	0.000564789	0.000760903	0.000580668	0.00909948	0.0733022	0.000750427	0.136787	0.000141197	0.00216713	0.000380451	0.00604518	0.00340059	0.000407758	0.018199	0.019915	0.000258061	0.00041345	0.000425074	0.00116134	0.000211069	0.000278507	0.0008269	0.000328914	0.00652412	0.222211	0.00317286	0.00219738	0.281265	0.0451228	0.0334929	0.000685764	0.000771525	0.000580668	0.018199	0.000328914	0.00203607	0.000653285
miR-149-5p	0.000549345	0.0130482	1.10191	5.54044	105.42	39.9466	0.0094859	0.0167465	0.248273	0.000553166	8.51496	0.779165	0.0583146	60.9688	0.00909948	38.8542	13.4543	8.11168	0.00421574	0.566442	1.55833	0.00604518	44.6318	0.00439476	13.8326	0.003545	25.4572	3.07375	0.0382075	0.48971	0.000211069	0.167241	0.972655	6.54322	160.898	14.6213	0.00317286	0.0683934	0.0836205	1.15669	0.0349152	120.259	22.1618	3.11666	0.018199	7.11074	0.00203607	16.9123
miR-150-5p	4640.29	1009.9	1105.13	43237.6	5873.48	1758.34	1541.37	2817.11	2241.11	3875.05	709.176	1951	25355.3	2683.69	3983.99	2225.63	4039.61	3373.43	3373.43	3541.14	1562.89	1243.34	6038.61	3326.99	7643.41	6122.9	1038.29	2105.58	8480.89	9877.98	1758.34	3590.58	23010.4	4513.4	3565.78	7082.29	7912.95	4870.99	2210.26	4544.8	189259	3350.13	5007.93	10226.3	467.882	4737.79	9152.82	2916.45
miR-151a-5p	53.8174	2486.67	94.3532	203.657	194.012	67.6492	69.551	176.069	1089.92	45.2548	10.1965	47.8352	48.5029	64.4452	67.6492	97.6806	109.896	116.162	18.1261	74.028	174.853	1074.91	109.896	56.493	19.0273	203.657	12.9063	23.2636	29.0406	194.012	41.3553	7.46426	28.443	82.1393	61.8199	21.259	497.999	67.1819	26.1729	724.077	347.291	64.8934	55.7152	35.7532	5256.91	35.5062	108.383	32.8996
miR-152-3p	222.861	174.853	19.4271	187.403	116.97	71.5064	100.427	42.8137	24.9333	59.3016	19.0273	30.6965	268.727	118.603	49.5221	28.0514	101.829	56.8859	81.0084	72.0037	203.657	88.0347	130.69	101.125	28.6408	102.537	44.9422	89.2636	72.5046	71.5064	52.3457	56.8859	64.8934	69.551	82.1393	35.7532	164.279	67.1819	56.8859	266.871	24.59	45.8866	77.1717	254.232	29.6508	99.7331	171.255	107.635
miR-153-3p	6.27667	0.0130482	0.194791	0.00227487	0.125	0.0366511	0.000498541	0.000997082	0.0132304	0.000553166	0.00031992	7.51618	0.00519018	0.5	0.00909948	0.000495097	0.000750427	0.000440064	0.000141197	0.00216713	2.65737	3.41054	0.154963	0.166086	0.018199	0.003545	10.9283	0.00264962	0.109576	0.216134	0.160428	0.000278507	0.040386	0.0192366	35.261	6.9163	22.1618	0.737135	0.00291963	0.0656073	0.0166308	0.000685764	0.000771525	0.00670754	0.018199	0.000328914	0.00203607	0.000653285
miR-154-3p	0.00467765	5.38893	0.00442533	0.00227487	19.5622	0.072293	0.181747	0.000997082	0.0132304	2.54912	0.00031992	0.000564789	0.000760903	7.26015	0.00909948	0.376312	0.000750427	3.18215	0.000141197	0.00216713	1.49485	0.00604518	0.00340059	2.71321	0.018199	0.003545	0.000258061	0.00041345	0.032352	0.00116134	0.351111	0.000278507	0.392292	2.47942	5.50217	1.8025	0.00317286	0.00219738	0.00142977	0.00250669	0.0166308	0.00770494	0.000771525	0.000580668	0.018199	0.000328914	0.00203607	2.75108
miR-154-5p	0.273573	9.98664	3.83706	2.86791	288.015	31.779	48.8403	15.0324	1.45397	54.1917	0.133046	27.2843	1.10191	64	0.00909948	69.0706	1.36604	8.11168	0.594604	113.772	38.5859	30.2738	11.8762	5.20537	2.11404	64.4452	0.000478233	68.5935	54.1917	0.913831	17.5087	0.0532897	1.26576	1.98618	71.5064	15.7797	60.5477	0.641713	0.123279	0.668964	116.162	32.2226	0.029977	125.366	282.088	5.57897	26.9087	0.479632
miR-155-5p	78.7932	1260.69	544.958	199.466	156.498	155.417	44.3235	58.892	2210.26	21.4068	15.5625	28.443	14.0257	30.0647	24.2515	109.896	70.0348	58.0812	6.23332	31.125	19.9733	837.532	14.42	31.5594	364.557	77.7085	4.75683	9.78112	20.8215	173.645	8.75435	5.89708	83.8652	83.8652	11.8762	14.2215	98.36	42.2243	32.8996	48.1679	5752.61	91.7731	10.1965	8.81524	948.826	15.6707	33.5909	16.1113
miR-15a-3p	24.761	47.5048	7.01285	20.2521	11.3924	11.6318	23.5883	33.8246	8	16.9123	16.5642	12.9063	5.50217	54.9482	3.01049	16.2234	26.5382	79.8932	47.1766	49.5221	20.8215	12.4666	21.8566	14.8254	0.018199	4.14106	9.06307	51.9842	14.9285	6.6807	10.7779	13.0864	13.4543	43.4113	24.59	16.1113	2.62079	8.87656	34.0598	93.7015	85.6274	34.7755	47.8352	11.8762	27.4741	21.7057	18.1261	3.20428
miR-15a-5p	160.898	23.1029	99.7331	140.07	107.635	205.074	101.829	74.5429	140.07	46.2057	9.64646	8.22491	125.366	105.42	38.8542	5.9794	46.8507	54.9482	142.025	35.7532	75.0614	58.0812	66.257	216.767	9.64646	57.68	35.7532	34.0598	165.421	8.63383	66.7178	71.0124	38.5859	15.8895	60.1295	82.7106	47.8352	25.1067	86.2229	1746.2	0.0166308	8.22491	66.7178	44.9422	45.8866	207.937	162.017	8
miR-15b-3p	93.0542	522.758	99.0442	54.9482	102.537	63.5579	19.6983	122.786	243.875	74.5429	60.9688	106.891	72.5046	112.206	17.7531	72.0037	108.383	219.793	194.012	294.067	141.044	142.025	8.1681	88.0347	15.3482	18.1261	31.5594	138.141	91.1392	179.769	70.5219	91.7731	52.3457	286.026	99.7331	94.3532	35.0174	29.446	81.5719	1097.5	613.109	142.025	63.5579	40.7859	216.767	69.0706	101.829	26.7228
miR-15b-5p	4973.34	2683.69	8779.97	10734.7	7486.11	5955.47	4039.61	4938.99	3258.52	3590.58	1448.15	3040.3	3565.78	3258.52	4904.87	1152.06	5832.91	1097.5	1520.15	3304	6608.01	7486.11	4011.71	5404.7	760.076	9345.14	1389.16	1924.14	3929.15	5184.54	1820.35	2418.67	2556.58	1458.23	4389.98	3061.45	11505.2	4904.87	4124.49	11747	2836.7	704.277	4011.71	1833.01	8364.13	3061.45	5330.3	2628.46
miR-16-1-3p	3.63008	9.78112	0.139661	0.00227487	7.67411	6.19026	11.5514	12.7286	0.0132304	0.702222	1.82766	0.0973956	0.000760903	3.05252	0.00909948	0.959264	4.78991	11.8762	10.0561	2.77022	11.6318	2.94854	12.2101	2.73208	0.018199	0.003545	2.9897	22.4711	1.17283	10.9283	2.47942	3.70635	8.11168	3.68075	5.77572	3.4822	0.00317286	0.00219738	2.54912	25.4572	0.0166308	1.07923	1.45397	0.0349152	0.018199	1.14076	1.11729	1.8025
miR-16-5p	5480.15	4803.93	5752.61	5712.87	2977.74	8422.31	6295.04	4329.55	1618	910.175	2134.97	2019.8	2556.58	4182.07	809.002	680.287	7383.04	1845.76	6841.04	2759.13	1686.71	1675.06	3104.19	6936.54	237.207	1332.57	512	15393.1	6122.9	955.426	1398.83	1770.57	6208.38	1418.35	4096	2091.03	929.3	5752.61	831.746	131984	2610.3	630.346	2702.35	5184.54	467.882	4153.18	2538.92	639.145
miR-17-3p	2.05623	385.343	0.00442533	6.49802	0.00474295	33.5909	13.737	12.4666	75.5835	3.70635	1.6245	9.18959	0.000898621	2.18859	36.5044	7.72749	6.58873	29.446	15.7797	33.8246	6.40856	126.238	1.68179	12.2101	0.018199	66.7178	2.46229	13.8326	2.28153	13.5479	2.80889	2.92817	21.4068	16.1113	6.06287	12.7286	5.77572	2.05623	9.44794	183.546	0.0166308	17.8766	2.71321	2.23457	6.58873	2.62079	5.77572	0.000653285
miR-17-5p	7082.29	9475.59	6653.97	10809.4	6653.97	8422.31	8599.28	9410.14	5752.61	3019.3	3743.05	1833.01	7231.1	12416.8	3396.89	6251.56	11828.7	4544.8	8539.88	7434.4	9152.82	2076.59	7281.4	9280.58	2401.97	6746.86	2352.53	23010.4	7033.37	6080.61	3691.52	2683.69	7281.4	5832.91	61147.3	4904.87	6841.04	5042.77	3104.19	95287.5	21920.6	3125.78	11113.3	10155.7	3125.78	7332.05	10734.7	1782.89
miR-181a-2-3p	18.2522	0.0130482	138.141	23.9176	1.3566	0.00137153	18.7654	17.1484	10.9283	10.2674	1.52626	11.0809	15.6707	4.16986	0.00909948	28.443	47.1766	10.0561	2.49666	19.9733	15.1369	31.5594	0.00340059	6.86852	0.018199	0.281265	5.46416	0.000635421	7.83536	141.044	15.2422	3.5801	9.31787	26.5382	10.5561	2.65737	4.46915	61.8199	2.01391	4.02782	0.30566	4.92458	0.000771525	9.71356	32.4467	7.01285	28.0514	22.7848
miR-181a-3p	13.8326	31.779	0.00442533	3.55537	2.71321	0.241484	12.9063	12.1257	1.42405	9.25351	1.50525	7.31065	8.45614	10.1261	0.00909948	7.3615	11.9588	21.4068	3.65533	16.4498	12.5533	2.14355	0.00340059	2.46229	0.846745	0.423373	2.80889	2.17347	14.6213	59.3016	15.2422	7.46426	3.29436	4.53154	12.2101	1.02101	3.05252	3.83706	1.50525	0.721965	6.45313	11.3924	11.3924	9.91766	8.9383	8.33973	9.18959	2.65737
miR-181a-5p	103.968	62.6829	26.5382	110.661	31.125	29.8571	68.1197	23.7524	0.0132304	88.0347	24.9333	115.36	413.001	134.364	53.4456	97.6806	135.298	17.1484	108.383	15.7797	206.5	11.6318	265.028	101.125	18.507	160.898	68.5935	76.6386	149.086	98.36	131.599	100.427	102.537	8.87656	298.172	106.891	191.341	26.7228	105.42	3848.29	39.1245	1.70527	238.856	200.854	12.042	164.279	190.019	60.5477
miR-181c-3p	5.1337	66.257	35.261	9.25351	0.00474295	21.7057	3.18215	10.0561	8.1681	1.68179	3.89062	4.99332	0.426317	8.69388	0.00909948	9.44794	5.06303	29.0406	9.44794	27.8576	6.40856	13.737	0.00340059	0.888843	0.018199	1.30134	2.51403	0.687771	2.63902	12.8171	1.54756	5.16941	3.97237	14.6213	3.68075	9.98664	1.32869	0.00219738	3.09513	0.376312	0.0166308	6.40856	5.20537	1.38511	8.1681	2.14355	6.19026	0.00128858
miR-181c-5p	1.95884	0.0130482	0.554785	1.64718	0.615572	0.517632	0.659754	0.160428	0.0132304	4.46915	1.21419	0.952638	9.12611	3.20428	0.550953	0.214641	4.25748	0.204476	4.95883	0.0551689	4.92458	0.00604518	2.71321	2.01391	0.136787	0.594604	3.11666	1.94531	2.77022	0.882703	4.69134	8.51496	8.1681	0.151774	12.6407	3.45815	5.73582	0.486327	5.9794	56.493	0.243164	0.0118415	13.9288	8.9383	7.78124	3.75809	1.84038	1.37554
miR-182-3p	0.114229	0.0130482	0.00442533	0.00227487	0.00474295	0.00137153	0.0401071	0.00333061	0.0132304	0.456916	0.547147	2.32947	0.246558	0.000580668	1924.14	0.000495097	0.00205023	0.000440064	0.000141197	0.00216713	0.000380451	0.00604518	0.00340059	0.000407758	0.018199	0.0748424	0.111105	2.21914	0.0297699	0.00116134	0.000211069	0.000278507	1.47427	0.000328914	0.562529	0.000244141	0.00317286	0.00219738	0.00142977	0.0250334	0.0166308	0.000685764	0.000771525	0.000580668	0.018199	0.000328914	2.75108	1.34723
miR-1825	4.16986	24.761	10.0561	16.9123	20.393	11.7942	5.6962	24.0839	0.864537	3.11666	15.8895	1.85318	3.41054	7.1602	91.7731	11.8762	5.20537	24.0839	5.93809	2.53151	2.25012	0.543367	57.2816	6.9163	337.794	0.34151	34.5353	6.1475	1.97247	7.21	5.46416	21.7057	6.58873	12.6407	3.75809	3.13834	0.528509	8.75435	18.1261	0.400535	96.3358	26.9087	8.11168	3.89062	0.018199	3.89062	5.57897	18.1261
miR-182-5p	0.000549345	0.0130482	0.00442533	0.00227487	0.00474295	0.00137153	0.432269	0.628507	0.0132304	0.000553166	0.00031992	0.0454366	0.000760903	0.0693481	0.00909948	0.0445016	0.000750427	0.309927	0.0813339	0.00216713	0.000380451	0.00604518	3.70635	0.000407758	0.018199	0.036906	0.00608722	0.02836	0.0104526	0.00116134	0.0112028	0.019915	0.0008269	0.0238478	0.0358968	0.00144973	0.00317286	0.00219738	0.00142977	10.2674	71.5064	0.000685764	0.0683934	0.20733	4.37717	0.108067	0.00203607	0.000653285
miR-183-3p	4.28709	92.4115	33.5909	0.312083	0.532185	6.45313	11.0809	22.9433	28.84	0.00430432	16.1113	1.02811	13.4543	23.1029	2.07053	8.28212	17.2677	27.6652	51.6251	15.6707	12.295	4.08405	45.8866	15.455	0.0807721	0.752623	14.5203	55.7152	18.0009	16.1113	1.93187	17.8766	4.50023	19.5622	18.2522	10.4831	0.00317286	11.0809	0.00142977	73.0089	254.232	17.2677	32.2226	42.2243	0.018199	26.5382	2.28153	0.000653285
miR-183-5p	1.20581	3.31728	2.86791	2.54912	0.858565	0.0061722	1.1487	0.543367	2.26577	0.277392	0.41466	1.65864	0.521233	2.88786	1.61328	6.82108	1.56917	0.550953	2.20381	4.05584	1.00696	23.7524	0.510506	2.49666	0.018199	7.3615	38.3193	6.82108	3.01049	2.46229	0.632878	1.48452	1.02811	0.721965	43.7133	3.13834	0.0158431	3.29436	1.49485	55.7152	4.92458	0.123279	6.58873	2.17347	5.42642	5.20537	4.99332	0.230047
miR-184	0.000549345	0.0130482	2.53151	0.00227487	0.00474295	0.0486978	4.78991	0.0883883	0.0132304	0.000553166	0.0547879	0.986233	2.31338	2.31338	27.8576	0.000495097	0.173139	0.0390103	3.68075	0.00216713	0.000380451	4.59479	19.4271	1.36604	0.018199	0.20166	50.5626	3.22657	1.85318	4.16986	0.602904	0.000278507	7.56846	0.0291573	20.9663	0.933033	1.29235	4.25748	0.00142977	10.0561	0.0166308	2.80889	1.82766	0.000580668	0.376312	0.000328914	27.0958	1.61328
miR-185-3p	0.0830429	0.0130482	0.00442533	0.00227487	0.00474295	0.0486978	0.000498541	0.000997082	0.0132304	0.000553166	0.00031992	0.000564789	0.0279695	0.0252076	0.00909948	0.000495097	0.598739	0.00612956	0.00224355	0.473029	0.0332616	0.0354026	0.00340059	0.000407758	0.018199	1.61328	0.000258061	0.003545	0.241484	0.00116134	0.000211069	0.000278507	0.0008269	0.368567	0.000282395	0.00146997	0.00317286	0.00219738	0.00142977	2.51403	0.0166308	0.000685764	0.000771525	0.0354026	11.3137	0.000328914	0.00203607	0.000653285
miR-185-5p	206.5	36.0019	55.7152	237.207	132.514	127.116	126.238	191.341	99.7331	60.9688	42.2243	52.7098	124.5	229.126	20.5348	102.537	158.683	126.238	190.019	245.572	154.343	153.277	196.72	150.123	0.018199	177.294	103.968	367.093	108.383	79.8932	59.7141	52.3457	72.5046	87.4266	213.783	103.25	200.854	63.1189	58.4852	2503.97	194.012	108.383	247.28	191.341	59.7141	190.019	240.518	41.6429
miR-186-3p	0.000549345	0.0130482	0.00442533	0.00227487	0.00474295	0.00137153	0.000498541	0.000997082	0.0132304	0.000553166	0.00031992	0.000564789	0.000760903	0.000580668	0.00909948	0.000495097	0.000750427	0.000440064	0.000141197	0.00216713	0.000380451	0.00604518	0.00340059	0.000407758	0.018199	0.003545	0.00270529	0.00041345	0.000425074	0.00116134	0.000211069	0.0303955	0.0008269	0.134904	0.000282395	0.0642571	0.00317286	0.00219738	0.00142977	0.01418	0.0166308	0.000685764	0.76313	0.000580668	0.018199	0.000328914	0.00203607	0.000653285
miR-186-5p	709.176	552.565	319.573	724.077	337.794	809.002	572.051	461.44	125.366	369.646	268.727	257.781	596.344	596.344	155.417	216.767	530.056	362.039	398.932	491.143	342.509	205.074	556.408	724.077	79.3413	724.077	225.972	639.145	427.565	280.139	224.411	268.727	461.44	451.944	515.561	413.001	873.098	257.781	639.145	4182.07	1937.53	238.856	324.034	439.586	202.251	464.65	724.077	104.691
miR-187-3p	0.116629	0.0130482	0.00442533	0.476319	2.42839	0.00137153	0.222211	0.000997082	5.20537	0.173139	0.0158431	41.3553	0.466516	0.0902456	0.00909948	3.45815	0.779165	4.11246	0.183011	0.00216713	0.0228763	0.00604518	0.386891	0.126745	0.018199	0.003545	44.3235	0.0555527	1.38511	0.00116134	0.0733022	0.000917503	0.00123609	0.000328914	31.125	0.00340059	70.5219	0.570382	0.00142977	0.154963	0.742262	0.0780207	0.0191038	0.03983	30.0647	17.8766	0.00203607	0.0314674
miR-188-3p	0.000549345	2.58471	12.295	7.11074	6.27667	12.295	10.1261	0.225313	203.657	38.0546	0.193446	3.27161	36.5044	849.223	17.6305	568.1	7.46426	2.12874	0.285191	19.4271	4.69134	491.143	9.51366	6.54322	0.018199	328.557	141.044	24.4201	1.81504	3.03143	2.47942	0.812252	2.73208	6.9163	227.544	2.46229	81.0084	7.3615	1.82766	6.19026	156.498	0.0316862	1.19748	13.4543	9.91766	42.8137	3.07375	0.000653285
miR-18a-3p	4.56305	3.36359	1.05702	4.69134	0.00474295	1.10957	0.82932	3.70635	1.71713	1.22264	0.959264	1.23114	0.946058	1.6245	0.00909948	3.03143	3.34035	5.20537	7.4127	5.77572	6.72717	1.51572	0.00340059	0.486327	0.018199	0.003545	0.466516	2.05623	1.25701	1.87905	1.04247	1.07923	1.32869	5.38893	2.47942	1.42405	1	0.00219738	1.89212	51.2685	0.0166308	2.78949	1.20581	2.18859	0.018199	3.36359	1.07177	0.0927827
miR-18a-5p	252.476	4938.99	652.575	458.253	439.586	344.892	333.144	564.175	5330.3	284.05	160.898	222.861	150.123	377.413	364.557	592.224	413.001	455.087	298.172	1606.83	430.539	5077.84	235.568	494.559	21.8566	1287.18	94.3532	604.668	270.597	254.232	186.108	69.0706	286.026	330.842	427.565	263.197	1663.49	192.672	200.854	7434.4	508.463	268.727	340.144	154.343	12854.6	292.036	401.707	75.0614
miR-18b-5p	36.0019	685.019	81.0084	79.3413	62.6829	44.6318	51.9842	64.8934	1112.82	55.3304	15.2422	18.2522	17.6305	60.1295	33.3589	36.5044	34.2968	78.249	26.5382	256	38.0546	995.999	15.7797	120.259	0.586417	149.086	21.4068	97.0059	27.0958	28.6408	22.9433	3.41054	25.1067	33.8246	24.761	42.5179	222.861	24.0839	12.3805	809.002	39.9466	38.5859	30.0647	9.64646	4513.4	30.0647	3.53081	4.28709
miR-190a-5p	44.9422	0.0130482	45.5696	4.08405	7.31065	0.105112	12.5533	5.42642	5.27803	24.4201	5.65685	451.944	106.891	16.6795	0.0486978	294.067	35.5062	4.82323	20.8215	0.602904	46.8507	261.379	0.185565	24.761	6.82108	0.003545	249	122.786	31.5594	0.00116134	24.9333	28.84	1.52626	0.779165	396.177	60.5477	719.076	57.68	0.194791	2019.8	0.0166308	9.84916	30.4844	89.8845	781.445	71.0124	481.036	6.6807
miR-190b	1.27456	0.0130482	0.0376815	1.02811	0.176777	2.56685	1.13288	0.251739	4.43345e+06	4.31222e+06	2.86791	4.71884e+06	4.05143e+06	2.37841	56.493	1.68179	4.69134	2.23457	1.6245	0.578344	2.76721e+06	863598	0.0349152	0.19751	33.3589	0.132127	1.59107	3.26805e+06	2.59986e+06	0.0708052	1.67997e+06	0.194791	0.432269	0.360982	2.44528	1.86404e+06	7.51618	0.532185	1.46409	236257	39.9466	2.78949	0.376312	3.15673e+06	0.018199	2.61794e+06	0.287175	4.88525e+06
miR-191-3p	2.49666	14.0257	0.817902	4.37717	0.00474295	4.22807	0.920188	4.75683	2.54912	4.82323	5.38893	3.22657	3.43426	2.54912	0.00909948	2.31338	8.45614	3.73213	3.34035	2.8481	19.4271	0.0785633	7.88986	3.63008	0.018199	1.8025	0.752623	3.4822	1.69349	19.4271	3.91768	2.8481	1.34723	2.56685	4.53154	1.51572	1.32869	6.49802	2.32947	0.90125	0.0166308	6.6807	1.86607	2.75108	5.65685	2.2974	3.34035	1.10957
miR-191-5p	4299.64	1663.49	2019.8	4482.23	1910.85	2646.74	2957.17	1530.73	916.506	1520.15	1820.35	694.581	5042.77	2091.03	1530.73	328.557	2538.92	1562.89	1675.06	826.001	5007.93	1606.83	1746.2	2876.3	1192.69	2574.36	843.357	2435.5	1573.76	5634.22	1845.76	2721.15	1226.22	1606.83	2610.3	1871.53	2164.77	1052.79	2856.44	28133.5	6841.04	625.992	1845.76	3281.18	929.3	2469.49	3691.52	1226.22
miR-192-3p	1.11729	0.716978	0.00442533	0.389582	0.00474295	0.00137153	0.514057	0.768438	0.0132304	0.000553166	1.59107	0.895025	0.503478	1.47427	0.00909948	0.00359448	0.000750427	0.287175	0.757858	1.12506	0.493116	0.707107	0.00340059	0.343885	0.018199	0.003545	0.125869	1.60214	0.169576	0.00116134	0.133046	0.386891	0.0008269	0.0139848	0.25349	0.493116	0.00317286	0.00219738	0.0616395	7.4127	1.94531	0.000832651	1.7411	0.000580668	0.018199	0.363493	0.00203607	0.000653285
miR-192-5p	4640.29	60.1295	436.549	1488.87	1438.15	729.114	675.588	1060.11	88.647	300.246	873.098	222.861	1509.65	1924.14	207.937	232.325	1160.07	657.114	2005.85	797.865	584.071	116.162	1287.18	820.296	803.414	922.88	359.538	2778.33	1168.14	855.13	367.093	413.001	962.071	643.591	8841.04	719.076	592.224	617.374	2091.03	14462.2	2759.13	729.114	897.644	1710.26	10.4831	982.286	1710.26	160.898
miR-193a-3p	2.56685	0.285191	0.123279	0.142595	0.121582	23.2636	0.101532	0.732043	4.85678	1.24833	2.88786	0.864537	0.757858	0.00982042	0.0638133	60.9688	1.72907	0.314253	1.59107	0.476319	4.50023	20.9663	0.329877	0.343885	0.438303	24.4201	3.83706	0.469761	1.07923	0.429283	0.262429	2.78949	1.45397	3.605	2.53151	0.80107	0.959264	0.510506	1.86607	4.53154	0.0166308	0.0257372	2.73208	2.58471	181.019	3.07375	2.56685	2.04202
miR-193a-5p	240.518	70.5219	51.9842	141.044	155.417	129.787	63.5579	129.787	286.026	28.84	188.706	32.2226	141.044	38.8542	27.8576	85.6274	60.5477	177.294	99.7331	352.139	19.5622	310.834	83.8652	48.1679	222.861	213.783	44.9422	50.9143	51.6251	335.461	18.3792	74.028	112.206	135.298	44.0173	40.2244	105.42	34.0598	374.806	62.6829	504.951	186.108	68.1197	92.4115	20.8215	47.8352	58.0812	29.6508
miR-193b-3p	1009.9	14.3204	129.787	455.087	292.036	112.986	99.7331	183.546	22.9433	65.7993	26.7228	140.07	385.343	69.551	6.58873	146.018	144.007	59.7141	290.018	117.784	174.853	52.3457	308.687	95.0095	59.3016	129.787	245.572	125.366	134.364	661.685	32.2226	114.563	156.498	55.3304	85.6274	121.938	330.842	75.5835	556.408	22.9433	367.093	90.5097	436.549	347.291	37.7918	497.999	648.067	69.0706
miR-193b-5p	22.1618	0.0130482	0.00442533	7.4127	0.00474295	0.00137153	0.000671651	11.5514	0.0132304	0.00519018	0.0139848	0.00170029	0.00401607	0.140632	0.702222	0.0987552	0.190782	0.0511189	3.11666	0.260616	5.24157	0.00604518	74.5429	0.0235195	0.018199	0.0567199	2.78949	0.00041345	2.75108	38.0546	0.211686	0.0017481	0.0170983	0.000997082	0.20733	1.81504	0.00317286	0.00385247	11.5514	0.19751	0.0166308	0.000685764	3.65533	3.75809	0.018199	0.000328914	0.360982	0.0727958
miR-194-5p	286.026	304.437	548.748	670.921	455.087	461.44	149.086	263.197	292.036	85.0359	97.0059	106.153	192.672	243.875	33.5909	5442.3	167.73	34.5353	103.25	221.322	53.0765	448.822	113.772	145.009	3.73213	377.413	35.0174	128.89	232.325	160.898	44.3235	48.8403	227.544	46.8507	166.572	136.239	312.996	259.574	155.417	1951	580.037	28.2465	326.288	90.5097	132.514	194.012	190.019	72.0037
miR-195-5p	401.707	27.8576	461.44	335.461	396.177	385.343	312.996	263.197	39.6706	110.661	151.167	224.411	106.891	162.017	73.0089	35.261	604.668	86.2229	396.177	315.173	65.7993	34.5353	106.153	436.549	12.2101	122.786	23.4254	935.763	377.413	70.0348	110.661	58.0812	433.534	68.1197	117.784	159.786	74.5429	544.958	97.0059	5832.91	139.102	30.0647	245.572	145.009	5.77572	349.706	138.141	80.4489
miR-196b-5p	0.373712	0.123279	1.30134	19.5622	0.687771	1.84038	2.2974	1.32869	0.535887	1.98618	4.72397	0.628507	2.56685	2.71321	0.205898	3.89062	0.148651	8.81524	0.926588	2.51403	4.85678	0.0154099	2.63902	1.39474	1.15669	0.432269	0.479632	4.56305	8.57419	0.0183255	2.9897	3.97237	2.32947	0.721965	9.91766	4.50023	32.8996	0.946058	0.167241	85.6274	0.0166308	2.86791	3.45815	3.18215	352.139	1.65864	14.5203	0.447513
miR-197-3p	3104.19	1845.76	6472.02	4153.18	5184.54	7082.29	2452.44	4389.98	2628.46	2019.8	4870.99	1488.87	2352.53	1820.35	1782.89	1509.65	3541.14	1845.76	1209.34	2628.46	2628.46	3902.01	1807.78	1746.2	1884.54	3666.02	982.286	1269.46	1629.26	4608.24	1243.34	2179.83	3169.41	2241.11	1341.84	2091.03	2385.37	948.826	6562.36	685.019	12077.2	1379.57	1795.29	1562.89	879.171	2091.03	3304	608.874
miR-198	0.000549345	0.0130482	0.00442533	0.00227487	0.423373	6.02099	0.000498541	0.000997082	0.0132304	0.000553166	0.00451831	0.00401607	0.0183255	0.000580668	0.00909948	0.000495097	0.000844275	0.000440064	0.00571908	1.98618	0.000380451	0.00604518	0.00382586	0.000407758	0.018199	0.003545	0.000258061	0.00041345	0.0125167	0.00116134	0.000892414	0.000278507	0.0008269	0.000328914	0.000282395	0.00215216	0.00317286	2.53151	0.00142977	6.31876e-05	0.0166308	0.000685764	1.02811	0.000580668	0.018199	0.072293	0.00203607	0.00321715
miR-199a-3p	922.88	188.706	685.019	533.742	199.466	639.145	519.147	170.072	101.829	181.019	200.854	235.568	256	396.177	106.891	101.125	418.766	72.5046	70.5219	74.028	861.078	369.646	186.108	464.65	25.8125	265.028	124.5	62.6829	194.012	227.544	203.657	94.3532	128	75.0614	243.875	86.2229	184.823	183.546	58.892	25.1067	5.16941	29.8571	97.0059	128	286.026	191.341	312.996	113.772
miR-199a-5p	29.2426	9.31787	76.1093	67.6492	2.12874	64	44.6318	16.3362	0.0132304	25.6342	4.92458	12.042	40.7859	22.1618	0.00909948	5.89708	10.6295	0.186856	13.0864	9.64646	93.7015	25.1067	36.7583	38.5859	0.018199	104.691	1.90528	16.7955	8.63383	9.12611	22.0087	11.4716	11.6318	12.996	18.8959	14.42	89.2636	0.00219738	16.9123	1.02811	0.0166308	1.31951	15.3482	38.3193	17.6305	11.4716	57.68	5.93809
miR-199b-5p	34.2968	0.712025	13.6422	6.6807	0.870551	9.64646	7.4127	1.44393	0.0132304	6.6807	3.86375	1.23971	54.1917	1.7411	0.00909948	1.20581	1.76541	0.162668	3.65533	11.1579	12.7286	0.0149885	4.78991	10.3388	0.018199	12.7286	0.0143779	6.82108	4.16986	1.09429	11.4716	23.2636	1.23114	11.8762	1.04972	2.75108	8	0.00219738	19.2929	0.217638	0.0166308	3.01049	3.24901	15.455	9.00047	3.24901	7.88986	0.779165
miR-19a-3p	2048	689.784	2817.11	2256.7	1002.93	2521.38	1606.83	1287.18	552.565	530.056	704.277	398.932	576.03	897.644	256	404.501	1675.06	916.506	1105.13	1209.34	694.581	362.039	1009.9	1910.85	166.572	704.277	564.175	2521.38	1287.18	330.842	526.394	407.315	1168.14	739.292	604.668	719.076	781.445	975.501	568.1	7434.4	2556.58	321.795	803.414	317.365	296.112	903.888	975.501	344.892
miR-19a-5p	0.000549345	0.0130482	0.00442533	0.00227487	0.00474295	0.00137153	0.000498541	0.000997082	0.0132304	0.00210787	0.260616	0.108819	0.000760903	0.000580668	1.12506	0.040386	0.000750427	0.000440064	0.0960547	0.00216713	0.223756	0.00604518	0.00340059	0.356013	0.0927827	0.003545	0.000258061	0.0147822	0.000425074	0.00775854	0.03983	0.000404941	0.0008269	0.303549	0.562529	0.01418	0.151774	0.00219738	0.00247218	0.0236831	0.0180733	0.00421574	0.0769465	0.000580668	0.018199	0.000523327	0.00203607	0.000653285
miR-19b-1-5p	4.89056	12.3805	15.3482	18.3792	10.4107	3.81055	4.78991	7.31065	4.92458	5.93809	3.55537	5.31474	5.06303	2.63902	113.772	5.73582	5.54044	9.57983	2.86791	4.11246	7.78124	2.90795	4.92458	2.47942	97.0059	3.27161	0.972655	2.82843	3.4822	7.1602	3.22657	2.62079	0.823591	5.6962	5.46416	3.81055	5.27803	3.34035	8.1681	8.45614	873.098	6.27667	2.88786	2.39496	35.0174	3.65533	3.16017	2.09943
miR-19b-3p	21173.9	144429	103552	59064.4	77397.5	47314.7	18951.2	32768	125733	13682.1	11505.2	13873.1	15825.9	19083	40622.7	15825.9	26249.5	16270.8	6517.03	52864.1	12245.8	100025	53974.9	17318.2	21920.6	56266.9	7643.41	17438.6	15608	23493.9	6746.86	8023.41	26987.4	12077.2	10297.5	8779.97	50710.6	45703	25709.3	1176.27	215899	18690.3	20594.9	16498	506429	14972.2	41476.3	11425.7
miR-200a-3p	448.822	65.3448	20.1122	256	292.036	263.197	31.779	98.36	89.8845	109.896	82.7106	62.6829	286.026	249	59.3016	35.261	344.892	73.5167	62.6829	257.781	179.769	73.0089	897.644	661.685	243.875	849.223	85.0359	109.137	257.781	136.239	57.68	200.854	477.713	81.0084	200.854	58.0812	625.992	188.706	250.732	105.42	588.134	35.0174	125.366	71.5064	792.353	93.0542	873.098	60.5477
miR-200b-3p	3.63008	0.0130482	1.09429	0.169576	0.00866851	10.7034	2.26577	1.77769	0.0325771	1.86607	1.51572	1.68179	3.73213	0.913831	0.00909948	2.12874	2.09943	1.04247	1.71713	0.0813339	3.81055	8.75435	2.02792	7.31065	0.018199	0.864537	2.88786	2.04202	2.25012	1.22264	1.87905	2.46229	5.77572	0.392292	6.32033	1.53688	0.632878	0.00219738	1.58008	12.996	0.0166308	0.203063	2.80889	1.12506	0.018199	0.598739	3.73213	0.00321715
miR-200b-5p	0.000549345	0.476319	0.00442533	0.00227487	0.00474295	0.00137153	0.000498541	0.000997082	0.0132304	0.00885066	0.356013	0.0544094	0.000760903	0.00878952	0.00909948	0.000495097	0.000750427	0.0953912	0.110338	0.013697	0.148651	0.0693481	0.376312	0.000407758	0.018199	0.003545	0.00421574	0.000923884	0.0024213	0.0807721	0.0016538	0.000278507	0.0008269	0.00504825	0.000282395	0.168404	0.00317286	0.0529216	0.00142977	0.0129581	0.0166308	0.000685764	0.119908	0.0195052	0.018199	0.0118415	0.00638986	0.000653285
miR-200c-3p	20.9663	9.44794	48.5029	40.7859	23.1029	34.5353	22.7848	32.6724	3.45815	8.57419	3.09513	9.06307	30.2738	23.5883	0.00909948	29.2426	49.5221	4.11246	4.65893	1.17283	23.9176	24.9333	8.69388	62.2499	0.018199	30.0647	5.57897	0.517632	28.0514	47.5048	12.1257	14.723	27.0958	7.06162	22.6274	13.6422	25.1067	13.2691	1.8025	173.645	9.84916	1.51572	5.65685	5.31474	17.7531	13.0864	18.2522	14.3204
miR-202-3p	1.79005	0.0130482	0.366021	7.51618	0.939523	0.403321	0.373712	4.22807	3.55537	3.13834	1.6245	0.20733	1.10957	0.429283	37.2715	3.45815	3.31728	0.952638	1.07177	31.125	0.343885	0.139661	4.78991	0.183011	14.42	85.0359	0.619854	2.37841	0.692555	7.11074	0.267943	0.230047	1.33793	12.3805	3.73213	1.10191	66.257	4.40762	5.1337	1.90528	83.8652	3.29436	1.44393	1.04972	23.9176	3.97237	1.94531	1.90528
miR-203a-3p	268.727	72.0037	46.5271	526.394	263.197	154.343	115.36	278.204	149.086	292.036	60.1295	221.322	364.557	347.291	648.067	25.8125	968.763	32.6724	263.197	544.958	66.7178	38.5859	1024	1074.91	0.018199	288.015	87.4266	121.095	192.672	179.769	140.07	699.413	643.591	41.6429	158.683	64.4452	1398.83	781.445	584.071	81.0084	1.58008	6.82108	328.557	448.822	62.2499	1305.15	568.1	202.251
miR-204-5p	67.1819	3.605	12.996	2.28153	90.5097	28.2465	24.0839	58.0812	8.45614	28.2465	19.1597	48.5029	77.1717	14.1232	0.00909948	4.78991	133.436	3.68075	16.1113	31.3414	12.4666	4.78991	1.60214	54.9482	0.018199	61.3929	2.54912	12.8171	103.25	11.5514	6.82108	14.6213	14.9285	1.82766	21.7057	15.2422	0.389582	46.5271	56.8859	14.5203	0.0166308	10.3388	19.4271	18.8959	0.018199	18.1261	83.8652	16.3362
miR-205-5p	131.599	10.0561	86.2229	15.3482	820.296	44.9422	78.7932	2.01391	4.56305	55.7152	9.57983	79.3413	30.6965	1.10191	22.1618	8.22491	145.009	60.1295	35.0174	286.026	32	213.783	2.53151	111.43	23.7524	15.3482	1.41421	35.5062	81.5719	1.64718	15.6707	74.5429	140.07	111.43	2.05623	44.9422	284.05	326.288	202.251	10.7034	6.63456	18.7654	2.34567	32	26.3549	79.3413	205.074	17.5087
miR-206	11.6318	13.737	29.446	17.1484	261.379	2.46229	8.63383	24.4201	16.1113	10.6295	5.6962	36.0019	88.647	45.5696	202.251	5.57897	22.3159	31.3414	1.46409	19.2929	5.9794	2.26577	0.0780207	40.2244	73.5167	0.946058	16.3362	22.9433	43.4113	12.4666	3.91768	8.81524	37.7918	32	132.514	3.05252	2.36199	0.972655	67.1819	0.882703	1652	20.2521	22.3159	3.03143	0.018199	23.9176	0.320856	7.94474
miR-208a-3p	39.9466	12.6407	37.5307	49.8665	48.5029	100.427	17.5087	10.0561	2.60268	0.00149049	9.98664	0.000564789	9.00047	7.67411	55.3304	2.44528	24.9333	0.00191293	3.50642	3.05252	5.27803	11.9588	17.2677	63.1189	21.4068	2.41162	1.21419	1.72907	36.5044	5.35171	0.594604	7.67411	58.0812	3.75809	1.04247	1.55833	6.1475	48.5029	6.06287	6.31876e-05	8.1681	0.168404	11.4716	3.43426	0.125869	14.9285	21.259	27.0958
miR-208b-3p	11.3924	11.6318	13.1775	0.181747	2.37841	8.63383	2.17347	0.598739	0.920188	0.757858	1.21419	10.5561	0.208772	13.737	0.00909948	0.309927	2.58471	0.000440064	7.78124	2.62079	4	5.89708	3.70635	6.63456	0.018199	15.3482	0.737135	0.19751	8.39773	1.48452	0.721965	0.108067	9.51366	4.43828	0.846745	11.7942	2.8481	2.42839	1.21419	8.05564	5.31474	2.36199	0.45376	1.18099	44.6318	9.00047	2.44528	5.81589
miR-20a-3p	0.0121744	12.9063	0.00442533	1.70527	1.52626	0.00137153	0.0105253	2.25012	1.16473	0.160428	0.036906	0.000564789	0.125	0.293209	0.00909948	0.211686	0.25349	0.105112	0.34151	0.0101667	0.406126	0.00604518	0.00340059	0.535887	0.018199	0.017337	0.102949	0.400535	0.664343	0.00116134	0.241484	0.0454366	0.309927	0.496546	0.325335	0.15822	0.00317286	0.00219738	0.00203607	5.77572	0.0166308	0.000685764	1.26576	0.000580668	0.018199	0.543367	0.00203607	0.00759887
miR-20a-5p	33225.4	5256.91	6122.9	29125.6	11113.3	14562.8	20452.6	16728.3	2352.53	10369.1	8779.97	6338.83	96617.7	43237.6	9345.14	4299.64	28924.4	6653.97	51776.1	15716.6	44762.4	1820.35	48308.9	32316.9	3468.27	14263.1	13587.6	160254	30786.3	8023.41	23331.6	20171.1	19756	7538.18	45703	26249.5	9216.48	15716.6	13587.6	623487	14664.1	4067.71	42055.3	99334	1541.37	37902.4	63303.6	7486.11
miR-20b-3p	0.000549345	0.0130482	0.00442533	0.00227487	0.00474295	0.00137153	0.176777	0.000997082	0.0132304	0.000553166	0.00031992	0.000564789	0.0908733	0.000580668	0.00909948	0.000495097	0.000750427	0.000440064	0.000141197	0.00216713	0.000380451	0.00604518	0.00340059	0.000407758	0.018199	0.003545	0.000258061	0.00041345	0.000425074	0.00116134	0.000211069	0.000278507	0.0008269	0.000328914	0.000282395	0.258816	0.00317286	0.00219738	0.392292	1.19748	0.0166308	0.000685764	0.000771525	0.00638986	0.018199	0.0620683	0.00203607	0.702222
miR-20b-5p	600.491	592.224	1136.2	625.992	541.193	760.076	689.784	786.88	592.224	124.5	209.383	2401.97	178.527	398.932	187.403	390.722	754.826	560.278	393.44	786.88	268.727	484.382	229.126	675.588	242.191	362.039	62.2499	1468.37	436.549	427.565	153.277	64	515.561	377.413	135.298	247.28	407.315	508.463	172.446	10369.1	1379.57	261.379	372.217	344.892	162.017	261.379	352.139	93.7015
miR-210-3p	831.746	212.306	315.173	533.742	552.565	254.232	1287.18	430.539	142.025	156.498	104.691	125.366	300.246	335.461	44.0173	135.298	404.501	146.018	592.224	608.874	190.019	227.544	754.826	504.951	0.018199	410.148	106.891	770.686	515.561	227.544	174.853	172.446	427.565	139.102	321.795	259.574	304.437	298.172	300.246	3590.58	464.65	67.1819	388.023	564.175	78.249	491.143	617.374	103.25
miR-211-5p	67.6492	0.0130482	23.2636	0.00227487	4.05584	319.573	54.5686	41.3553	8.39773	15.6707	19.8353	17.1484	93.7015	10.6295	8.11168	5.24157	28.84	0.00129754	14.6213	1.64718	10.4831	0.049721	30.4844	33.3589	0.018199	6.72717	5.35171	25.9921	64.8934	27.0958	10.7034	16.7955	0.403321	27.4741	22.0087	11.8762	13.1775	106.891	111.43	3.41054	0.0225614	3.45815	0.0014199	5.89708	0.018199	1.04247	44.9422	48.1679
miR-212-3p	38.0546	2.18859	0.00442533	1.08673	0.291183	2	10.8528	13.2691	5.1337	9.31787	12.5533	9.78112	57.2816	9.51366	1.61328	16.5642	14.5203	10.7034	22.7848	18.507	4.75683	1.20581	25.6342	11.0043	0.018199	39.1245	9.31787	15.0324	25.2813	24.0839	7.88986	14.723	25.9921	17.0299	15.7797	10.3388	8.63383	4.40762	11.5514	9.18959	4.37717	14.0257	19.9733	18.3792	0.702222	6.58873	28.84	21.5557
miR-21-3p	3.81055	11.7127	3.75809	2.14355	7.78124	1.77769	3.34035	0.632878	3.27161	5.1337	5.20537	6.82108	1.87905	4.53154	3.36359	3.94493	0.373712	3.81055	3.22657	0.366021	9.31787	9.71356	0.0041577	1.12506	55.3304	4.16986	1.89212	0.768438	2.36199	1.54756	2.65737	3.89062	2.36199	6.49802	2.49666	3.605	5.81589	1.30134	15.6707	3.73213	0.0166308	3.55537	4.46915	0.00274306	4	2.75108	15.2422	2.92817
miR-214-3p	61.8199	19.8353	32.8996	67.6492	22.7848	1.30134	35.7532	13.2691	30.2738	2.31338	9.38268	52.3457	28.0514	27.6652	0.00909948	27.2843	38.5859	7.3615	14.0257	124.5	2.82843	20.393	20.6776	15.8895	0.018199	5.42642	7.26015	30.4844	22.1618	15.2422	3.18215	14.5203	42.2243	17.1484	9.00047	16.1113	28.6408	4.19887	16.2234	37.014	0.0166308	42.5179	4.37717	13.1775	22.4711	10.7779	68.5935	7.1602
miR-214-5p	0.716978	12.5533	0.00442533	10.4831	9.38268	0.00137153	2.82843	6.32033	0.0132304	0.582367	0.00031992	2.17347	4.22807	5.1337	0.00909948	4.02782	4.95883	2.94854	1.76541	8.1681	0.193446	3.78423	0.00340059	1.30134	0.018199	0.50698	2.53151	2.46229	2.94854	2.34567	1.23114	1.12506	4.25748	3.94493	2.9897	2.14355	0.222211	0.00219738	2.32947	0.773782	82.1393	4.14106	0.466516	3.605	0.018199	2.73208	2.82843	0.000653285
miR-215-5p	1082.39	29.8571	156.498	670.921	418.766	151.167	270.597	448.822	58.892	135.298	298.172	254.232	661.685	221.322	83.2859	158.683	704.277	213.783	296.112	199.466	147.033	69.551	265.028	648.067	188.706	342.509	50.2134	820.296	849.223	167.73	124.5	198.088	439.586	116.97	247.28	120.259	280.139	155.417	596.344	2385.37	1052.79	103.25	308.687	604.668	10.0561	296.112	724.077	46.2057
miR-21-5p	42642.4	32995.9	29532.2	56658.3	27939.1	29737.6	21469.5	21469.5	21618.8	6936.54	7858.29	7750.1	9280.58	13969.6	5042.77	8659.09	28526.2	8779.97	11747	19349.4	13777.2	29737.6	26432	17928.9	11747	28724.6	6653.97	11113.3	10587	9741.98	5955.47	4904.87	31651.8	7804.01	4973.34	7082.29	48308.9	17438.6	16961.8	56658.3	5256.91	4640.29	9741.98	8902.53	15500.2	11828.7	17682.1	7082.29
miR-216a-5p	0.000549345	0.0130482	0.0270168	0.00282017	0.0275845	0.00137153	0.257028	0.406126	0.0220971	0.000553166	0.000766195	7.26015	0.0106722	0.0555527	0.00909948	2.23457	0.00487629	4.19887	0.25	0.632878	1.03526	2.01391	0.112656	0.00961832	0.018199	0.0438889	0.244855	0.00041345	0.00929068	0.00255936	0.00142977	0.15932	3.38698	0.289172	0.0896222	0.566442	6.40856	0.00219738	0.00170029	0.0940779	0.0166308	47.5048	0.517632	0.0150928	0.018199	12.042	21.8566	0.000653285
miR-216b-5p	7.56846	0.0130482	0.00739108	0.00227487	0.00474295	0.00137153	0.000498541	0.000997082	0.0132304	0.000553166	0.00929068	18.7654	0.000760903	0.000580668	0.132127	0.00866851	0.000750427	3.45815	0.000399366	0.325335	0.000380451	5.38893	0.00340059	0.000407758	0.018199	0.003545	0.000258061	0.00041345	4.95883	0.00116134	0.000211069	0.97942	8.9383	0.000328914	0.00168855	0.0374212	2.69447	0.00219738	6.72717	0.0674518	0.0166308	0.000685764	0.00592077	0.000580668	0.018199	0.0177013	0.00203607	0.000653285
miR-218-1-3p	0.000549345	0.0130482	0.00442533	0.00227487	0.00474295	0.00137153	0.000498541	0.000997082	0.0132304	0.000553166	0.00031992	0.00909948	0.000760903	0.000580668	0.00909948	0.423373	0.000750427	0.000440064	0.000141197	0.00216713	0.000380451	0.00604518	0.00340059	0.000407758	0.018199	0.003545	0.000258061	0.00041345	0.000425074	0.00116134	0.219151	0.108819	0.0008269	0.000328914	0.000282395	0.000244141	0.00317286	0.00219738	0.0660636	6.31876e-05	0.0166308	0.115023	0.000771525	0.000580668	0.018199	0.000328914	0.00203607	0.933033
miR-218-5p	176.069	12.1257	56.8859	154.343	464.65	2.02792	54.1917	306.555	213.783	83.2859	123.64	178.527	382.681	225.972	20.2521	44.3235	148.056	215.269	99.0442	512	56.1028	401.707	284.05	34.2968	3.24901	209.383	153.277	282.088	165.421	178.527	24.0839	333.144	324.034	79.3413	69.551	76.1093	233.941	143.013	179.769	206.5	1.01396	6.32033	144.007	133.436	173.645	1226.22	330.842	46.5271
miR-219a-1-3p	0.000549345	0.0130482	0.00442533	0.00227487	0.00474295	0.00137153	0.000498541	0.000997082	0.0132304	0.000553166	0.00031992	0.000564789	0.000760903	0.000580668	0.00909948	0.000495097	0.0435857	0.000440064	1.46409	0.00216713	0.000380451	0.00604518	0.00504825	0.000407758	0.018199	0.003545	0.000258061	0.00041345	1.05702	0.00116134	0.293209	0.000278507	0.0008269	0.000328914	0.000282395	2.63902	0.00317286	0.00219738	0.00142977	2.32947	0.0166308	0.000685764	0.737135	0.000580668	0.018199	0.000328914	0.00203607	0.000653285
miR-219a-2-3p	19.2929	0.0130482	0.00442533	36.5044	0.00474295	63.5579	0.000498541	16	0.0132304	0.000553166	42.8137	0.000564789	0.000760903	0.000580668	0.00909948	0.000495097	21.4068	0.000440064	2.18859	0.00216713	0.000380451	0.00604518	0.00340059	12.996	0.018199	0.003545	6.58873	3.24901	0.000425074	0.00116134	6.02099	3.55537	0.0008269	14.0257	0.000282395	0.000244141	0.00317286	36.0019	0.00142977	9.1873e-05	0.0166308	0.000685764	0.000771525	1.55833	0.018199	1.71713	0.00203607	7.26015
miR-219a-5p	0.673617	5.27803	6.06287	34.0598	13.2691	0.00515433	0.0960547	11.3924	0.251739	0.373712	8.57419	4.89056	10.5561	3.55537	13.0864	0.646176	0.607097	11.7942	9.78112	0.432269	2.31338	59.3016	2.49666	2.02792	7.11074	7.83536	1.91853	27.8576	0.104386	0.543367	0.632878	1.19748	0.757858	0.00041345	0.231647	1.25701	4.82323	78.7932	1.39474	21.259	0.0166308	62.6829	12.1257	0.29937	0.5	6.40856	19.6983	3.83706
miR-220	0.000549345	0.0130482	0.406126	0.0536603	0.0206173	0.0106722	0.000498541	2.15846	0.0132304	0.248273	1.05702	0.0220971	0.0438889	0.00647906	0.00909948	0.295248	6.10504	0.000440064	0.0266448	0.0248605	0.00195312	0.00604518	0.139661	0.00207885	0.25	0.120742	0.0480273	0.000431007	0.00203607	0.171943	0.000211069	0.000278507	0.00183501	0.00548611	0.100134	0.00831539	1.02811	0.00219738	0.0093553	0.000850147	0.0166308	0.000685764	0.213159	0.00909948	0.0435857	0.0401071	0.0395549	0.00666121
miR-220b	0.000549345	0.0130482	2.07433e+09	0.00296038	0.0110485	0.00137153	1.51572	0.00361948	0.0132304	1.54756	0.00560139	0.00699238	0.00739108	0.00382586	0.0116785	0.381565	0.107321	0.273573	0.000141197	9.38268	0.000380451	0.00604518	1.09429	0.00196671	16.9123	40.5042	0.000258061	0.00041345	0.00988872	0.986233	0.00158643	0.000886249	0.00359448	2.32947	0.400535	1.27456	13.737	0.00922651	4.92458	0.000549345	0.0168629	0.668964	0.000771525	0.00814426	14.8254	0.0100965	0.482968	0.000653285
miR-221-3p	5367.37	604.668	1584.71	1871.53	1640.59	2320.15	4011.71	1097.5	321.795	1734.13	916.506	675.588	2740.08	3061.45	873.098	2288.2	2256.7	1884.54	1031.12	1184.45	5595.3	873.098	3125.78	2797.65	1807.78	3956.48	1488.87	786.88	1144.1	3104.19	2503.97	1468.37	564.175	2936.74	2005.85	935.763	5673.41	657.114	1243.34	131.599	19.0273	1260.69	1287.18	2005.85	1323.37	1314.23	5367.37	625.992
miR-221-5p	0.000549345	0.0130482	0.00442533	0.00227487	0.00474295	0.00137153	0.363493	0.000997082	0.0132304	0.161544	0.0064343	0.000564789	0.000760903	0.189465	0.00909948	0.000495097	0.157127	0.00157547	0.0371627	0.00216713	0.655197	0.00604518	0.00340059	0.0108964	0.018199	0.003545	0.000258061	0.00041345	0.140632	0.00116134	0.135842	0.0883883	0.0008269	0.000328914	0.000282395	0.000244141	0.00317286	0.00219738	0.00142977	0.00718897	0.0166308	0.000685764	0.000771525	0.000580668	0.018199	0.000328914	0.00203607	0.000653285
miR-222-3p	4973.34	2592.27	2936.74	9877.98	4837.35	7696.57	4803.93	3468.27	4420.52	2702.35	2836.7	1675.06	1782.89	4770.75	2574.36	4608.24	6517.03	8422.31	2033.85	7912.95	2210.26	4182.07	2896.31	3281.18	5293.48	8364.13	1618	3104.19	2486.67	10155.7	1323.37	1296.13	5293.48	5256.91	1652	2076.59	9026.81	5184.54	4672.57	15825.9	56266.9	4299.64	1438.15	2091.03	5673.41	2320.15	5256.91	1260.69
miR-222-5p	1.44393	0.0130482	17.1484	0.00227487	21.5557	0.003545	7.31065	5.77572	0.0132304	0.000892414	3.65533	0.00152181	0.000760903	8.9383	0.00909948	0.000495097	3.75809	1	0.641713	0.00216713	0.000380451	0.00604518	0.00340059	4.56305	0.018199	0.003545	6.40856	0.00041345	1.26576	0.00116134	4.19887	13.4543	0.0008269	4.22807	1.18921	0.823591	0.00317286	0.0853775	0.846745	0.607097	0.0166308	1.49485	0.000771525	0.00124469	0.018199	0.447513	0.913831	7.31065
miR-223-5p	302.334	1296.13	315.173	364.557	519.147	652.575	310.834	448.822	1120.56	99.7331	270.597	76.1093	133.436	95.0095	203.657	168.897	181.019	749.612	128.89	556.408	63.1189	765.363	33.8246	68.1197	126.238	68.1197	101.829	103.25	34.7755	418.766	76.1093	164.279	158.683	312.996	77.7085	81.0084	74.028	62.2499	694.581	28.443	398.932	393.44	107.635	113.772	643.591	92.4115	81.0084	35.7532
miR-22-3p	2452.44	118.603	362.039	968.763	891.444	501.463	604.668	374.806	85.6274	196.72	188.706	139.102	240.518	242.191	31.5594	36.7583	487.751	78.7932	340.144	104.691	461.44	233.941	216.767	344.892	2.08493	29.0406	126.238	552.565	393.44	95.6704	130.69	144.007	494.559	10.7779	219.793	165.421	107.635	680.287	219.793	4513.4	1.61328	44.3235	207.937	308.687	0.018199	254.232	372.217	168.897
miR-224-5p	128	26.9087	10.1261	44.0173	11.5514	53.0765	51.9842	11.5514	2.37841	24.9333	10.7779	23.7524	110.661	9.78112	49.18	18.507	41.3553	5.81589	22.3159	40.7859	108.383	14.723	26.1729	44.9422	1.23971	7.78124	28.6408	35.7532	56.8859	86.2229	39.9466	22.0087	13.737	1.61328	25.8125	20.393	13.6422	34.0598	131.599	6.23332	0.0166308	76.6386	39.1245	62.6829	2091.03	27.8576	77.7085	10.1261
miR-22-5p	233.941	340.144	207.937	99.0442	190.019	68.1197	157.586	148.056	192.672	97.6806	60.5477	53.0765	52.7098	61.8199	89.2636	95.0095	117.784	330.842	77.7085	168.897	418.766	142.025	57.2816	73.0089	24.4201	21.8566	38.8542	51.9842	44.9422	321.795	91.1392	46.8507	72.5046	199.466	43.1115	58.4852	34.2968	82.1393	90.5097	166.572	33.3589	173.645	58.4852	34.2968	219.793	44.6318	59.7141	38.3193
miR-23a-3p	243.875	164.279	216.767	504.951	268.727	430.539	300.246	188.706	206.5	116.97	250.732	101.125	54.9482	158.683	4.05584	122.786	294.067	136.239	73.5167	613.109	145.009	118.603	80.4489	310.834	87.4266	576.03	174.853	54.9482	108.383	140.07	74.028	60.9688	166.572	99.0442	75.0614	63.1189	1074.91	63.1189	163.144	19.2929	0.0166308	85.0359	94.3532	58.0812	61.3929	143.013	232.325	41.3553
miR-23a-5p	0.0438889	0.0130482	0.00442533	0.0361465	1.18921	2.67586	3.78423	0.0187106	0.0132304	1.82766	1.24833	0.358489	0.0674518	0.000580668	25.6342	1.86607	0.0994421	0.0633725	0.19751	0.255253	0.185565	0.00734002	0.0669858	0.00248938	16.5642	3.20428	0.0409498	0.0216423	2.23457	2.21914	2.71321	2.12874	0.111105	5.09824	1.32869	3.01049	0.00317286	0.251739	0.473029	0.00680118	0.0166308	0.228458	0.0532897	0.111878	0.018199	0.105843	0.00203607	5.09824
miR-23b-3p	35.7532	4.05584	6.36429	73.0089	13.737	11.3924	15.6707	7.21	11.3137	23.9176	3.34035	16.1113	9.44794	19.0273	0.00909948	4.08405	40.7859	3.81055	14.42	11.4716	13.737	1978.24	31.125	31.3414	0.018199	21.259	3.73213	5.57897	20.6776	23.5883	16.9123	5.1337	11.3924	4.34694	3.01049	14.2215	24.761	0.882703	8.57419	9.31787	0.0166308	5.93809	14.5203	1.27456	63.1189	7.1602	66.257	2.09943
miR-23b-5p	0.441351	0.0130482	0.00442533	0.00227487	0.00474295	0.0066152	0.00652412	0.189465	0.0132304	0.000553166	0.0451228	0.000564789	0.0376815	0.236514	2.04202	0.316439	0.000750427	0.000440064	0.0392817	0.00216713	0.34151	0.933033	0.00340059	0.0908733	0.018199	0.003545	0.0122591	0.0454366	0.0500669	0.0014199	0.047039	0.303549	0.00261314	0.000328914	0.00146997	0.000244141	0.00317286	0.00333061	0.615572	0.0358968	0.0166308	0.042101	0.00285954	0.000580668	2	0.00225916	0.167241	0.0587202
miR-24-1-5p	0.000549345	0.0130482	0.00442533	0.00227487	0.00474295	0.00137153	0.000498541	0.000997082	0.0132304	0.073812	0.00031992	0.000564789	0.162668	0.000580668	0.00909948	0.000495097	0.000750427	0.000440064	0.000141197	0.00216713	0.000380451	0.00604518	0.00372124	0.000407758	0.018199	0.003545	0.000258061	0.00041345	0.000425074	0.00116134	0.124137	0.0493776	0.0008269	0.000328914	0.000282395	0.000244141	0.00317286	0.00219738	0.00142977	0.0064343	9.98664	0.000685764	0.000771525	0.000580668	0.018199	0.000328914	0.00203607	0.000653285
miR-24-2-5p	16.5642	3.5801	31.5594	33.1285	0.00474295	0.00137153	2.53151	24.2515	59.3016	39.9466	0.00031992	1.20581	52.7098	0.570382	58.0812	7.1602	12.3805	0.00203607	2.8481	25.4572	52.3457	4.89056	0.00340059	13.8326	0.018199	2.2974	3.27161	0.00041345	0.000519712	0.00116134	7.72749	17.0299	0.0008269	0.000422137	14.6213	15.1369	0.00317286	18.3792	0.00142977	8.33973	0.0166308	0.000685764	5.54044	0.000580668	0.018199	7.51618	0.00203607	13.737
miR-24-3p	15286.8	5673.41	9877.98	11910.9	6427.31	15936	11665.8	4608.24	4608.24	5556.65	8539.88	2272.4	7486.11	15608	7434.4	7082.29	10441.2	9089.59	5077.84	10587	11346.8	9809.75	6165.49	10884.6	3350.13	10297.5	4420.52	4576.41	4870.99	10297.5	4608.24	6888.62	7131.55	11113.3	5442.3	3902.01	9674.69	3743.05	6746.86	10513.8	3848.29	6038.61	4211.15	7434.4	4973.34	6653.97	9410.14	2556.58
miR-25-3p	4705.07	916.506	2628.46	8135.41	6338.83	4182.07	4870.99	6517.03	1770.57	2521.38	2817.11	1833.01	10155.7	7434.4	5955.47	1897.65	5113.16	4870.99	11665.8	12677.7	5330.3	2628.46	9216.48	5007.93	1530.73	7750.1	2225.63	21469.5	5792.62	7383.04	2401.97	3590.58	4067.71	5220.6	6382.92	4705.07	7912.95	4011.71	5113.16	121450	13873.1	2556.58	7332.05	14868.8	613.109	9216.48	7383.04	1296.13
miR-25-5p	0.000549345	0.0130482	0.00442533	4.69134	0.615572	0.00137153	1.77769	23.9176	3.53081	0.0960547	0.336808	1.41421	0.510506	2.01391	0.00909948	0.166086	1.68179	4.53154	3.45815	20.8215	0.528509	6.58873	0.00340059	0.183011	0.018199	0.003545	0.0196408	7.46426	1.54756	12.6407	0.0967228	1.90528	3.36359	5.38893	0.768438	1.29235	0.00317286	0.00219738	0.134904	18.2522	29.2426	1.14076	9.91766	2.94854	3.45815	0.473029	2.17347	0.103665
miR-26a-1-3p	0.5	9.51366	0.00442533	4.14106	1.41421	1.47427	2.07053	0.000997082	0.0132304	0.31864	4.22807	0.000564789	1.7411	1.44393	0.371131	0.360982	0.554785	0.521233	0.619854	0.61132	2.44528	0.00604518	0.550953	0.779165	0.0281641	0.003545	0.397768	0.716978	0.0540336	1.69349	0.000211069	0.312083	0.0177013	0.000328914	1.72907	0.795536	0.00317286	0.00219738	0.933033	0.371131	0.0166308	0.30566	0.136787	0.314253	0.018199	0.846745	0.0438889	0.628507
miR-26a-2-3p	0.0973956	0.0130482	0.00442533	0.00227487	0.00474295	0.00137153	1.89212	0.00103942	0.0132304	2.36199	0.5	0.000564789	0.211686	1.34723	0.00909948	0.271684	0.295248	1.16473	0.444421	0.00216713	2.08493	0.00604518	0.00340059	0.554785	0.018199	0.0189718	0.000258061	0.532185	0.0041577	0.895025	0.000211069	0.547147	3.01049	0.615572	0.000282395	0.000244141	0.00317286	0.00219738	2.36199	0.108067	0.0166308	1.41421	0.000771525	0.0807721	0.018199	0.236514	0.00203607	0.000653285
miR-26a-5p	1323.37	57.68	317.365	1341.84	362.039	474.413	709.176	242.191	36.2523	484.382	163.144	321.795	1629.26	1067.48	242.191	98.36	680.287	69.551	436.549	51.6251	1243.34	42.2243	1296.13	879.171	224.411	321.795	362.039	396.177	955.426	224.411	786.88	592.224	337.794	104.691	781.445	576.03	508.463	522.758	315.173	8023.41	97.6806	35.0174	548.748	1031.12	38.5859	776.047	1478.58	494.559
miR-26b-3p	15.7797	148.056	20.6776	11.5514	20.2521	11.6318	17.0299	19.8353	40.5042	8.45614	8.45614	5.50217	6.32033	7.01285	21.259	20.9663	17.7531	64	7.06162	32.8996	18.7654	227.544	8.87656	6.72717	25.8125	15.3482	6.9644	2.08493	3.45815	39.1245	4.82323	12.7286	12.9063	15.455	8	3.41054	32.4467	5.77572	15.1369	3.75809	0.0207607	11.8762	9.38268	4.59479	107.635	6.32033	15.8895	2.26577
miR-26b-5p	377.413	6.06287	61.3929	352.139	157.586	114.563	235.568	84.4485	7.3615	166.572	73.5167	98.36	916.506	302.334	113.772	22.1618	184.823	30.2738	781.445	56.493	401.707	12.5533	442.643	186.108	5.35171	191.341	156.498	714.109	335.461	47.5048	298.172	382.681	172.446	34.5353	504.951	278.204	114.563	96.3358	150.123	20882.4	145.009	23.5883	369.646	592.224	5.85634	427.565	625.992	75.0614
miR-27a-3p	5480.15	1160.07	1520.15	7538.18	2998.45	4420.52	4359.66	2977.74	2105.58	4011.71	3373.43	2797.65	4904.87	4938.99	5184.54	1782.89	4837.35	3191.46	4513.4	14362.3	12245.8	6700.25	4938.99	5256.91	1520.15	21027.6	3373.43	2702.35	3590.58	2469.49	3691.52	6382.92	3541.14	2628.46	3420.52	2272.4	19349.4	2272.4	4329.55	2005.85	1097.5	1992	4039.61	4803.93	6251.56	4640.29	9877.98	1833.01
miR-27a-5p	15.0324	32	0.0717936	4.69134	4.31691	14.723	17.6305	5.24157	1.67018	7.06162	16.4498	5.35171	4.16986	2.28153	0.00909948	8.11168	10.1261	15.3482	7.26015	6.06287	0.192109	12.5533	18.8959	4.14106	179.769	0.510506	9.25351	3.20428	3.31728	2.71321	1.91853	12.996	5.20537	11.5514	4.69134	7.1602	0.0213444	9.51366	34.2968	0.659754	10.3388	6.77396	14.3204	7.06162	0.018199	9.44794	2.78949	0.45376
miR-27b-3p	1686.71	215.269	436.549	2352.53	879.171	634.73	948.826	897.644	274.374	820.296	652.575	709.176	699.413	1243.34	704.277	584.071	1438.15	497.999	621.668	3396.89	1710.26	666.287	910.175	867.067	95.6704	5184.54	477.713	471.136	648.067	1009.9	600.491	445.722	719.076	427.565	487.751	312.996	4640.29	749.612	861.078	433.534	321.795	544.958	634.73	724.077	1296.13	1082.39	1884.54	265.028
miR-27b-5p	0.000549345	0.0130482	0.00442533	7.4127	4.85678	0.00137153	0.0374212	0.590496	1	0.510506	0.00031992	0.125869	0.000760903	1.81504	0.00909948	0.238159	0.000750427	0.659754	0.0113592	3.73213	2.75108	0.00604518	0.00340059	0.939523	0.018199	0.003545	1.08673	0.00041345	0.0133224	0.0712977	0.726986	0.0693481	0.389582	1.90528	1.11729	1.10957	0.00317286	0.00219738	2.90795	0.181747	0.0166308	0.00255936	1.61328	1.02101	0.018199	0.000328914	2.73208	1.70527
miR-28-3p	461.44	125.366	106.891	442.643	210.839	288.015	225.972	115.36	162.017	157.586	70.5219	79.8932	415.873	230.72	195.361	122.786	186.108	129.787	99.0442	119.428	415.873	163.144	210.839	213.783	143.013	439.586	103.25	54.9482	146.018	689.784	110.661	116.97	137.187	187.403	209.383	125.366	413.001	114.563	177.294	272.479	421.679	103.968	112.206	183.546	377.413	150.123	317.365	91.7731
miR-28-5p	2592.27	3281.18	5442.3	5996.9	2076.59	1038.29	2048	1897.65	3082.75	2665.15	544.958	3147.52	4420.52	3350.13	3848.29	942.272	1845.76	639.145	652.575	1675.06	3929.15	7131.55	4640.29	2683.69	20594.9	5404.7	1448.15	714.109	1858.6	2592.27	1722.16	1897.65	1052.79	873.098	2610.3	1807.78	7538.18	989.119	3169.41	2998.45	292.036	873.098	922.88	1595.73	11828.7	1663.49	3821.7	1770.57
miR-296-3p	0.000549345	0.0145786	0.411796	0.0246888	0.118257	0.072293	0.0061722	0.109576	0.0245183	0.384219	0.0536603	0.82932	0.0612138	0.0940779	1.52626	0.0504151	0.0301855	0.169576	0.0859714	0.234881	0.103665	0.188156	0.19751	0.00955188	0.517632	1.95884	1.82766	0.0214928	0.423373	0.61132	0.0328036	0.00988872	0.00168855	0.348686	0.959264	0.20166	0.348686	0.737135	0.358489	0.000123774	0.0344345	17.6305	0.22688	0.378929	0.20733	2	0.329877	4.43828
miR-296-5p	257.781	11.7127	415.873	709.176	634.73	451.944	396.177	548.748	12.2101	390.722	112.986	118.603	935.763	1074.91	155.417	110.661	948.826	210.839	497.999	552.565	1002.93	4.59479	809.002	670.921	131.599	704.277	218.275	1314.23	685.019	608.874	312.996	129.787	942.272	148.056	306.555	786.88	487.751	427.565	568.1	9541.5	916.506	280.139	831.746	526.394	0.817902	1136.2	744.434	158.683
miR-298	0.000549345	0.0130482	0.00442533	0.00227487	0.00474295	0.00137153	2.53151	0.000997082	0.0132304	0.000553166	8.57419	1.21419	0.000760903	0.000580668	0.00909948	4.92458	0.000750427	0.000440064	0.00224355	0.00216713	0.000380451	0.00604518	0.00340059	0.000407758	0.018199	3.605	0.554785	0.00041345	0.000425074	0.00116134	0.000211069	0.000278507	0.0387409	0.000328914	0.000282395	0.000244141	0.00317286	6.32033	0.00142977	6.31876e-05	0.0166308	0.000685764	0.102949	1.14076	0.018199	0.000328914	0.00203607	0.000653285
miR-299-5p	0.000549345	0.0130482	138.141	0.00227487	0.00474295	0.0647041	12.9063	0.0115978	116.97	38.8542	3.86375	6.32033	19.6983	0.757858	1.26576	34.2968	29.8571	16.7955	0.524858	10.4107	2.62079	83.2859	3.41054	21.5557	9.64646	99.0442	19.0273	0.243164	0.366021	4.59479	3.24901	3.605	25.9921	17.5087	8	0.00283979	433.534	0.0354026	3.97237	2.08493	0.0166308	0.858565	14.8254	4.28709	0.106579	9.91766	22.1618	0.00552427
miR-29a-3p	1260.69	160.898	328.557	1686.71	600.491	1438.15	760.076	522.758	1016.93	634.73	1089.92	349.706	317.365	455.087	1016.93	282.088	592.224	942.272	519.147	1884.54	292.036	1530.73	349.706	455.087	149.086	2486.67	430.539	347.291	407.315	560.278	333.144	749.612	1341.84	749.612	235.568	576.03	1541.37	222.861	1038.29	541.193	1332.57	451.944	474.413	247.28	948.826	442.643	935.763	74.028
miR-29a-5p	13.3614	0.0130482	0.00442533	0.00227487	0.111105	0.00137153	2.77022	0.532185	1.44393	0.000553166	1.13288	10.9283	0.000760903	1.61328	0.00909948	0.000495097	0.0235195	20.5348	2.75108	0.00216713	9.71356	0.00604518	0.00340059	0.176777	0.018199	0.003545	12.9063	6.6807	2.37841	3.27161	0.100134	9.71356	0.348686	1.91853	7.78124	4.14106	0.00317286	0.00219738	0.00142977	0.334482	0.0166308	0.348686	1.31039	0.046714	0.018199	10.0561	0.0591286	0.000653285
miR-29b-1-5p	0.000549345	0.0130482	0.00442533	0.02836	0.00474295	0.00137153	0.000498541	0.000997082	0.0132304	0.000553166	0.00031992	0.000564789	0.000760903	0.000580668	0.00909948	0.000495097	0.000750427	0.29937	0.000141197	0.00216713	0.102949	0.00604518	0.00340059	0.000407758	0.018199	0.003545	0.000258061	0.00041345	0.000425074	0.00116134	0.000211069	0.000278507	0.0008269	0.000328914	0.000282395	0.0392817	0.00317286	0.00219738	0.00142977	6.31876e-05	0.0166308	0.000685764	0.000771525	0.000580668	0.018199	0.000328914	0.00203607	0.000653285
miR-29b-2-5p	0.000549345	60.1295	17.6305	0.00227487	0.00474295	2.47942	0.000498541	12.7286	0.0132304	0.109576	0.0674518	0.000862015	0.000760903	2.23457	0.00909948	0.138696	0.00163103	9.44794	0.82932	7.1602	3.70635	19.4271	0.00340059	1.90528	0.018199	5.31474	0.160428	2.20381	0.000425074	0.196146	0.000211069	2.67586	0.0008269	1.72907	2.77022	2.23457	0.00317286	0.00219738	0.00142977	26.7228	0.0166308	6.63456	1.10957	0.00287943	16.7955	0.000328914	0.00203607	0.000653285
miR-29b-3p	51.2685	0.0130482	31.3414	424.612	53.4456	117.784	61.8199	0.000997082	6.77396	138.141	28.443	16.5642	45.8866	70.0348	0.00909948	15.2422	109.137	39.1245	39.9466	70.0348	62.6829	33.5909	190.019	67.1819	0.018199	203.657	26.5382	41.9326	70.0348	0.29937	91.7731	11.8762	76.1093	4.92458	42.2243	83.2859	227.544	47.1766	44.6318	347.291	0.0166308	18.7654	48.8403	43.4113	23.4254	93.7015	181.019	50.5626
miR-29c-3p	28.84	0.281265	3.89062	20.5348	5.35171	11.3924	11.4716	7.21	1.02101	49.8665	44.9422	20.1122	26.1729	9.51366	34.0598	3.94493	34.5353	10.5561	181.019	33.1285	16.7955	0.143587	14.6213	28.443	0.543367	51.9842	19.0273	88.647	58.4852	9.64646	72.5046	35.261	77.1717	17.5087	11.8762	64.8934	41.9326	12.6407	59.3016	385.343	19.2929	6.32033	79.8932	25.8125	0.166086	76.6386	38.8542	9.51366
miR-29c-5p	3.605	0.539614	0.073812	4.53154	0.0260965	17.5087	1.28343	8.22491	0.0132304	0.000553166	1.10957	0.000564789	0.000760903	3.22657	37.7918	0.139661	1.67018	4	1.49485	10.3388	0.0260965	6.36429	2.75108	0.000407758	0.018199	0.003545	1.05702	0.00041345	0.000425074	5.57897	0.000745244	0.000278507	3.07375	2.56685	1.89212	0.000244141	14.1232	0.25	2.62079	0.231647	0.0166308	0.558644	1.28343	0.000580668	0.018199	0.000328914	0.562529	0.000653285
miR-301a-3p	282.088	357.054	526.394	300.246	188.706	240.518	243.875	173.645	178.527	104.691	121.938	88.0347	115.36	250.732	132.514	82.7106	221.322	121.095	97.6806	81.0084	254.232	247.28	119.428	230.72	86.8227	177.294	72.0037	139.102	135.298	83.2859	83.8652	140.07	85.6274	86.2229	162.017	99.7331	210.839	106.891	121.095	1858.6	64	35.261	149.086	137.187	92.4115	184.823	235.568	76.1093
miR-301b-3p	1.91853	0.0130482	8.63383	1.05702	0.190782	2.09943	3.89062	2.01391	3.75809	2.39496	3.29436	2.53151	5.42642	9.78112	0.244855	5.06303	6.10504	1.94531	3.97237	0.726986	12.5533	1.42405	6.63456	6.02099	0.018199	5.57897	4.72397	5.61778	5.09824	2.18859	2.32947	3.27161	1.6358	1.09429	2.46229	0.965936	8.33973	1.85318	4.50023	9.91766	0.0166308	2.28153	1.72907	7.01285	2.25012	7.51618	5.38893	0.646176
miR-302a-3p	16.6795	0.510506	18.507	4.82323	123.64	45.5696	5.27803	25.6342	97.6806	4.19887	11.3137	39.3966	1.30134	0.920188	14.6213	39.1245	13.6422	0.641713	0.986233	28.443	65.3448	1.98618	2.8481	5.46416	35.0174	82.1393	54.5686	9.51366	3.91768	3.73213	3.24901	12.4666	455.087	26.7228	12.3805	22.6274	57.2816	14.723	12.9063	0.993092	29.2426	2	0.395021	5.65685	48.5029	4.46915	2.46229	36.0019
miR-302a-5p	0.0824692	0.0130482	0.00442533	0.00227487	0.00474295	0.00137153	0.000498541	0.000997082	0.0132304	0.000553166	0.0915054	0.000564789	0.000760903	0.000580668	0.524858	0.0162885	0.000750427	0.0441942	0.0514744	0.00216713	0.000380451	0.00604518	0.00340059	0.000407758	0.823591	0.003545	0.0349152	0.0748424	0.000425074	0.00116134	0.000211069	0.000278507	0.0008269	0.262429	0.000282395	0.00803214	0.00317286	0.122428	0.00142977	6.31876e-05	0.0166308	0.000685764	0.0625	0.000580668	0.018199	0.000328914	0.00203607	0.154963
miR-302b-3p	6.1475	0.134904	0.151774	0.0994421	0.420448	1.1487	0.45376	0.0769465	0.0748424	0.0547879	0.673617	0.0457527	1.65864	1.29235	18.8959	0.0555527	1.95884	2.41162	0.864537	0.10083	0.0563282	3.73213	0.316439	1.55833	0.194791	6.49802	2.96905	0.444421	2.34567	0.00116134	0.0842021	0.392292	3.86375	0.267943	14.3204	2.88786	16	2.67586	0.360982	0.000359929	0.0633725	6.58873	0.19751	6.40856	0.018199	7.3615	1.93187	1.6358
miR-302c-3p	5.61778	0.0130482	2.96905	5.31474	5.16941	4.11246	1.36604	0.864537	0.0476956	0.628507	1.56917	18.3792	0.61132	3.45815	10.9283	77.7085	2.58471	0.11908	0.420448	1.20581	0.208772	0.00604518	1.6245	0.574349	11.9588	1.26576	1.18921	0.231647	0.773782	0.400535	0.692555	0.301452	3.73213	0.933033	5.16941	3.41054	104.691	5.85634	1.04972	0.460094	0.0166308	0.0518325	3.83706	1.38511	10.8528	1.72907	4.05584	1.77769
miR-302c-5p	0.000549345	0.0130482	0.0137922	0.00227487	0.00474295	0.00137153	0.0151977	0.00237147	0.0132304	0.146604	0.00749425	0.000564789	0.0379436	0.000580668	0.00909948	0.0041577	0.314253	0.00146997	0.00494436	0.00216713	0.000380451	0.00604518	0.00340059	0.157127	1.6358	0.547147	0.00112178	0.144586	0.000425074	0.00116134	1.06437	0.000278507	0.0008269	0.000328914	0.00261314	0.000601145	0.00317286	0.287175	0.00142977	8.33765e-05	0.301452	0.0620683	0.0213444	0.373712	0.018199	0.000949858	0.00203607	0.000653285
miR-302d-3p	0.0321286	0.0130482	0.0595399	0.0112028	0.00625836	0.00708999	0.615572	0.00382586	0.0132304	0.732043	2.02792	0.41466	0.223756	0.0228763	37.7918	1.15669	3.4822	0.566442	0.104386	0.0103087	0.00519018	0.00604518	0.0111254	0.0231957	63.5579	0.0121744	2.56685	0.214641	0.00229069	0.0836205	1.19748	0.075363	0.0607909	0.0865693	0.00272411	0.0101667	3.73213	0.123279	1.67018	0.0504151	146.018	2.80889	0.0235195	0.223756	0.0257372	0.737135	0.00808801	0.0457527
miR-30a-3p	362.039	171.255	247.28	347.291	364.557	102.537	191.341	155.417	137.187	173.645	126.238	263.197	396.177	205.074	149.086	118.603	216.767	237.207	192.672	261.379	282.088	62.2499	199.466	153.277	385.343	26.7228	48.5029	203.657	143.013	242.191	188.706	176.069	196.72	159.786	116.162	120.259	20.8215	243.875	286.026	81.0084	413.001	221.322	166.572	82.1393	142.025	121.938	306.555	136.239
miR-30a-5p	781.445	272.479	202.251	282.088	364.557	74.5429	471.136	326.288	183.546	1200.98	760.076	1045.52	2164.77	1428.22	634.73	424.612	989.119	1746.2	2452.44	1176.27	2368.9	101.125	5518.27	342.509	1389.16	15.3482	885.286	3258.52	826.001	1978.24	1031.12	1509.65	885.286	843.357	1209.34	897.644	34.7755	1573.76	897.644	3326.99	1031.12	995.999	2120.22	2797.65	36.5044	1562.89	739.292	760.076
miR-30b-5p	16844.6	401.707	14562.8	27175.1	13124.7	7332.05	12416.8	6338.83	781.445	9089.59	3373.43	19083	23010.4	14066.7	9946.68	5148.73	14362.3	2665.15	4240.45	4124.49	11425.7	995.999	15716.6	11665.8	7281.4	12677.7	4011.71	5556.65	11505.2	20031.7	7696.57	6746.86	6888.62	4705.07	7590.61	6517.03	19349.4	13682.1	6165.49	40905.3	1820.35	2179.83	8964.45	11505.2	1112.82	11828.7	18433	7332.05
miR-30c-5p	6338.83	97.0059	1360.57	5077.84	1833.01	1584.71	3717.2	1160.07	242.191	3019.3	1045.52	1884.54	18433	5712.87	3875.05	1389.16	4482.23	648.067	2120.22	1287.18	3590.58	404.501	8779.97	3516.68	3640.7	4938.99	2179.83	2469.49	4389.98	10960.3	3516.68	3541.14	2740.08	1408.55	3717.2	2401.97	6888.62	3640.7	2592.27	42642.4	1552.09	564.175	2977.74	8023.41	572.051	5077.84	11828.7	4153.18
miR-30d-3p	4.28709	1.29235	2.25012	3.13834	2.78949	0.00137153	12.295	0.00511872	0.0132304	2.73208	3.5801	2.12874	0.00205023	7.51618	5.38893	8.45614	41.9326	21.1121	11.5514	3.89062	15.1369	1.86607	0.00340059	0.852635	0.018199	0.0712977	0.517632	4.05584	3.07375	45.2548	4.92458	37.5307	4.37717	1.27456	0.939523	0.547147	0.00317286	4.92458	10.4831	1.54756	0.0166308	10.9283	15.0324	2.49666	0.018199	15.0324	0.882703	0.000653285
miR-30d-5p	88.0347	21.1121	34.5353	29.2426	36.0019	7.94474	34.2968	34.7755	24.4201	152.219	127.116	80.4489	202.251	174.853	43.7133	31.5594	94.3532	176.069	268.727	118.603	270.597	5.24157	541.193	39.1245	41.6429	1.17283	128.89	396.177	65.7993	215.269	160.898	203.657	114.563	63.5579	184.823	106.891	1.70527	268.727	80.4489	330.842	47.5048	100.427	224.411	288.015	1.34723	172.446	65.3448	76.1093
miR-30e-3p	221.322	123.64	206.5	190.019	252.476	71.0124	187.403	155.417	83.8652	145.009	136.239	150.123	195.361	121.095	233.941	105.42	163.144	367.093	100.427	153.277	382.681	51.6251	99.0442	106.153	133.436	12.2101	54.1917	114.563	73.5167	354.588	116.162	170.072	112.986	171.255	97.0059	99.0442	11.8762	136.239	254.232	112.206	113.772	202.251	128	121.938	61.3929	103.25	126.238	76.6386
miR-31-3p	0.000549345	0.0130482	0.00442533	0.00227487	8.39773	0.00137153	0.000498541	0.479632	0.0132304	1.87905	0.00031992	0.586417	0.303549	0.000580668	0.00909948	2.08493	0.000750427	0.10083	0.000141197	0.547147	0.000380451	0.00604518	0.00340059	3.50642	0.018199	0.003545	0.000258061	0.00041345	0.517632	0.00116134	2.36199	5.6962	8.28212	0.0460709	0.726986	0.539614	0.00317286	0.00219738	0.133972	0.0693481	0.0166308	0.000685764	14.1232	0.000580668	0.018199	0.000328914	19.8353	0.000653285
miR-31-5p	45.5696	6.36429	0.00442533	101.125	54.9482	11.0809	41.0696	29.2426	23.4254	24.9333	9.51366	66.7178	34.7755	19.4271	0.0139848	13.5479	37.7918	2.18859	20.393	22.1618	6.40856	46.8507	34.2968	43.4113	0.018199	51.2685	5.42642	23.1029	37.2715	10.0561	92.4115	15.6707	121.095	6.9644	21.259	41.6429	95.0095	26.9087	26.7228	29.8571	168.897	10.0561	36.5044	56.493	3.22657	18.3792	128	7.11074
miR-320a	1734.13	781.445	754.826	2977.74	1675.06	922.88	1428.22	1488.87	689.784	675.588	421.679	564.175	3169.41	2091.03	837.532	719.076	1509.65	1105.13	1584.71	1978.24	1552.09	776.047	3213.66	1209.34	2740.08	2503.97	407.315	3743.05	1243.34	3213.66	754.826	739.292	1209.34	897.644	5330.3	1016.93	2241.11	7486.11	1234.75	10809.4	6165.49	617.374	1937.53	3691.52	484.382	1698.45	3492.39	2091.03
miR-320b	215.269	108.383	127.116	144.007	210.839	53.0765	134.364	326.288	101.829	116.97	88.0347	135.298	237.207	200.854	13.8326	146.018	308.687	280.139	225.972	263.197	321.795	79.3413	572.051	122.786	487.751	8.9383	43.4113	362.039	106.891	634.73	94.3532	85.0359	113.772	119.428	190.019	105.42	26.7228	1398.83	132.514	2179.83	670.921	181.019	205.074	290.018	18.3792	198.088	158.683	349.706
miR-323a-3p	41.6429	143.013	288.015	20.1122	60.1295	25.2813	60.9688	12.2101	22.4711	34.5353	4.95883	91.1392	3.89062	20.6776	25.4572	141.044	23.7524	23.7524	1.55833	31.125	47.5048	23.9176	25.9921	32.6724	12.3805	48.8403	4.37717	11.3137	15.455	19.4271	4.99332	3.38698	14.1232	35.0174	10.1261	6.6807	29.2426	66.7178	3.34035	1.55833	16.7955	13.9288	13.0864	9.00047	464.65	2.71321	25.6342	13.6422
miR-324-3p	30.6965	132.514	37.7918	53.4456	19.4271	50.5626	44.3235	39.9466	68.5935	22.4711	16.4498	17.1484	18.2522	36.7583	24.761	111.43	32.4467	60.9688	40.2244	77.1717	27.4741	81.0084	15.7797	47.8352	23.4254	43.4113	23.2636	61.3929	29.8571	58.892	12.996	12.1257	41.3553	50.2134	32.6724	26.9087	88.0347	23.7524	19.0273	968.763	298.172	14.3204	22.7848	22.9433	69.0706	79.8932	35.7532	8.05564
miR-324-5p	849.223	2368.9	2538.92	2120.22	4124.49	1458.23	1251.98	1243.34	2401.97	1722.16	1379.57	533.742	1562.89	1278.29	1009.9	580.037	1606.83	873.098	1038.29	2856.44	1428.22	3848.29	1746.2	1833.01	0.018199	4011.71	648.067	714.109	1332.57	2610.3	1112.82	809.002	1060.11	714.109	724.077	1176.27	7332.05	749.612	1105.13	5077.84	0.0166308	560.278	661.685	1016.93	9026.81	1200.98	1305.15	294.067
miR-325	0.157127	1.08673	14.9285	2.34567	0.0830429	0.0555527	0.00587987	0.00135265	6.86852	4.28709	0.243164	0.678302	2.15846	0.0297699	6.9644	0.00803214	1.14076	0.000440064	0.000141197	19.6983	0.00132481	11.7942	8.87656	30.0647	436.549	7.4127	1.61328	25.8125	0.0177013	0.473029	0.0177013	0.140632	2.05623	0.255253	0.00497875	1.56917	3.03143	0.0774817	0.0113592	2.07053	1.70527	0.000685764	0.03983	0.0314674	2.78949	0.118257	0.933033	0.0210505
miR-32-5p	3.53081	0.469761	5.57897	33.1285	8.63383	23.5883	0.000498541	9.25351	0.0235195	2.26577	1	2.12874	6.82108	4.40762	0.00909948	0.0418102	0.539614	0.000440064	10.4107	1.27456	8.39773	0.00604518	16.4498	2.11404	3.11666	49.5221	2.53151	8.45614	1.72907	0.0612138	1.87905	2	4.08405	121.095	4.65893	4.34694	0.00317286	8.33973	3.34035	28.2465	1.89212	1.22264	12.8171	0.111105	40.7859	6.45313	14.0257	0.0106722
miR-326	15.5625	0.0130482	2.08493	16.9123	1.23971	4.19887	10.4107	3.50642	0.0132304	0.946058	1.31951	5.50217	19.2929	28.6408	0.00909948	178.527	6.86852	2.80889	2.02792	2.12874	14.723	12.2101	1.77769	3.22657	0.018199	6.40856	2.05623	3.05252	4	19.5622	4	2.26577	2.75108	2.94854	29.446	0.959264	300.246	0.0915054	2.36199	8.69388	0.0166308	2.90795	2.37841	14.0257	2.15846	5.38893	9.71356	2.96905
miR-328-3p	1089.92	28.0514	580.037	1045.52	724.077	826.001	826.001	330.842	14.0257	1105.13	568.1	26801	1488.87	1296.13	1618	372.217	995.999	410.148	548.748	910.175	4182.07	39.1245	1468.37	1067.48	427.565	1845.76	975.501	709.176	910.175	3191.46	1052.79	849.223	552.565	522.758	1002.93	625.992	2957.17	689.784	661.685	1074.91	101.125	461.44	1144.1	1418.35	436.549	1200.98	2665.15	714.109
miR-329-3p	1.6245	3.5801	10.4831	0.00390625	26.7228	0.817902	10.4831	0.933033	0.102949	5.77572	0.0647041	1.47427	0.0544094	3.36359	0.00909948	0.993092	1.07923	2.75108	3.22657	1.19748	3.31728	2.77022	0.913831	6.58873	0.018199	1.36604	1.95884	0.913831	1.40444	0.752623	0.619854	0.0518325	0.510506	7.21	2.2974	0.80107	4.40762	0.0859714	0.578344	0.768438	0.0166308	3.16017	1.16473	8.45614	0.0457527	0.607097	1.22264	11.6318
miR-330-3p	20.8215	3.36359	2.78949	73.5167	13.2691	15.7797	15.3482	13.6422	14.5203	11.7127	21.8566	195.361	53.4456	24.59	2.39496	18.0009	16.1113	30.2738	10.4831	9.25351	40.2244	71.0124	40.2244	12.5533	5.46416	63.5579	21.7057	13.9288	17.2677	61.8199	24.9333	28.0514	11.5514	9.84916	8.05564	16.9123	92.4115	7.88986	22.6274	9.51366	0.233258	18.7654	9.00047	8.63383	51.6251	35.0174	83.2859	11.1579
miR-330-5p	0.0688691	0.0130482	0.00592077	0.00227487	0.00474295	0.00137153	0.441351	0.000997082	0.0132304	0.000553166	0.00031992	0.000564789	0.000760903	0.000580668	0.00909948	13.0864	0.000750427	0.000440064	0.000141197	0.00216713	1.54756	0.00604518	0.00340059	0.000407758	0.018199	0.003545	33.5909	5.81589	0.000425074	0.00122755	0.000211069	0.000278507	0.0008269	0.0332616	2.07053	0.000244141	0.00317286	0.00219738	0.00142977	0.301452	0.0166308	0.000685764	0.000771525	0.000580668	4.50023	0.000328914	0.00203607	0.0120068
miR-331-3p	3040.3	639.145	2418.67	6251.56	3373.43	1820.35	2368.9	1562.89	552.565	2836.7	749.612	1389.16	8539.88	2179.83	2062.24	765.363	2683.69	576.03	1698.45	2062.24	7383.04	744.434	4011.71	5184.54	442.643	13034.1	1897.65	3147.52	3615.55	6793.79	2665.15	2304.12	1478.58	1067.48	3040.3	2336.28	10734.7	2005.85	2721.15	40063.5	3492.39	352.139	2352.53	3040.3	1552.09	3565.78	3373.43	1652
miR-331-5p	3.5801	0.726986	0.870551	1.76541	10.3388	0.473029	0.220676	3.83706	0.0132304	5.27803	1.45397	0.307786	7.56846	0.0853775	12.3805	2.56685	0.397768	0.460094	0.721965	3.18215	5.61778	5.06303	0.20733	4.46915	3.65533	143.013	0.000258061	1.15669	1.18099	4.16986	0.97942	0.395021	0.220676	1.51572	5.93809	2.92817	2.9897	4.28709	9.57983	4.05584	0.0166308	20.2521	1.81504	6.9163	0.018199	2.2974	1.46409	1.33793
miR-335-3p	8.69388	13.9288	37.014	14.723	40.7859	6.54322	19.0273	16.7955	2.47942	33.8246	2.26577	10.1965	20.9663	9.84916	103.25	13.4543	10.1965	14.9285	7.1602	2.90795	50.2134	3.18215	14.2215	17.8766	147.033	0.933033	3.75809	5.93809	5.89708	34.5353	23.9176	9.84916	3.5801	12.9063	15.8895	8.11168	11.5514	17.7531	10.3388	1.85318	388.023	10.0561	4.19887	10.7034	2.75108	23.1029	20.393	6.9163
miR-335-5p	2033.85	65.7993	86.2229	484.382	257.781	298.172	643.591	206.5	35.0174	349.706	170.072	407.315	1002.93	278.204	117.784	81.5719	634.73	68.1197	298.172	121.938	1278.29	374.806	445.722	544.958	7.21	240.518	328.557	300.246	680.287	165.421	501.463	367.093	224.411	53.4456	413.001	190.019	572.051	374.806	266.871	530.056	0.0563282	34.7755	494.559	968.763	121.938	661.685	1200.98	604.668
miR-337-3p	1.7411	0.0130482	0.00442533	0.00227487	0.00474295	0.00137153	2.05623	0.000997082	0.0132304	0.423373	0.00031992	0.000564789	0.0824692	0.482968	0.00909948	0.000495097	0.020193	0.000440064	0.000943297	0.747425	7.3615	0.00604518	2.44528	0.0043644	0.018199	0.0638133	0.0270168	0.00041345	0.000425074	3.09513	0.173139	0.138696	0.0008269	2.51403	0.726986	0.641713	0.00317286	3.09513	0.00142977	6.31876e-05	0.0166308	0.000685764	0.000771525	0.000580668	0.018199	0.000328914	0.00203607	0.000653285
miR-337-5p	65.3448	129.787	118.603	0.00227487	0.00474295	3.16017	24.4201	14.1232	116.162	37.5307	7.51618	2.67586	3.75809	5.02805	4.92458	4.22807	8.57419	49.8665	3.605	12.3805	66.7178	89.2636	1.76541	28.6408	0.018199	167.73	4.65893	0.870551	37.2715	14.8254	12.9063	5.1337	5.89708	1.84038	27.8576	31.3414	38.8542	32.4467	4.53154	1.19748	0.0166308	3.05252	1.98618	7.4127	0.0877778	17.1484	5.38893	6.49802
miR-338-3p	6.1475	203.657	0.00442533	1.31951	0.00474295	53.8174	12.9063	8.57419	60.9688	7.4127	14.1232	3.97237	0.233258	6.45313	11.6318	0.000495097	0.123279	13.6422	2.78949	0.00684848	9.57983	243.875	0.00340059	0.0500669	0.018199	2.78949	5.93809	1.86607	0.14161	0.00116134	2.78949	4.02782	0.0008269	7.56846	6.19026	2.44528	0.00317286	6.45313	0.732043	0.773782	0.0166308	0.118257	19.1597	3.03143	0.018199	2.73208	0.00203607	0.000782295
miR-338-5P	4.08405	2.25012	6.54322	5.42642	5.85634	1.36604	0.524858	3.89062	1.40444	24.0839	11.0043	19.0273	23.2636	0.858565	97.6806	7.78124	6.10504	3.24901	0.075363	1.70527	4.19887	1.56917	0.426317	3.16017	317.365	280.139	0.773782	9.18959	2.07053	11.6318	5.73582	10.4107	14.5203	6.19026	0.269807	3.31728	340.144	19.8353	3.34035	0.283221	670.921	15.455	1.38511	15.6707	110.661	9.84916	0.840896	7.1602
miR-339-3p	32.4467	11.1579	23.5883	27.6652	32	23.7524	23.7524	10.4107	13.6422	19.8353	10.7779	10.3388	22.0087	27.0958	44.9422	37.2715	32.2226	29.0406	10.2674	35.5062	36.5044	30.6965	23.9176	31.5594	12.2101	72.0037	8.81524	12.3805	15.0324	86.2229	14.42	6.36429	19.2929	39.9466	16.5642	10.9283	86.8227	21.259	15.1369	40.5042	91.7731	25.1067	14.2215	12.4666	40.2244	27.6652	43.4113	10.7779
miR-339-5p	143.013	7.67411	63.5579	88.0347	10.0561	11.2356	42.5179	9.06307	1.41421	109.896	3.97237	33.5909	107.635	128	19.2929	16.1113	62.6829	10.9283	25.1067	20.9663	73.5167	1.21419	89.2636	89.8845	0.018199	68.1197	32.6724	10.9283	109.896	106.153	95.0095	64.8934	61.3929	29.0406	44.6318	42.8137	150.123	54.9482	30.4844	349.706	0.0166308	10.3388	51.9842	43.4113	2.80889	149.086	172.446	48.1679
miR-33a-3p	4.25748	33.5909	0.00442533	8.39773	0.00474295	2.05623	2.86791	1.56917	0.0132304	0.742262	2.56685	0.174343	0.000760903	2.14355	0.00909948	0.145592	2.37841	1.22264	3.24901	4.46915	0.381565	0.00604518	5.93809	0.14161	0.018199	0.144586	3.65533	0.00041345	0.00526263	0.858565	0.22688	0.210224	0.768438	0.784584	1.13288	0.411796	0.00317286	2.39496	1.89212	0.00227487	0.0166308	2.02792	2.36199	0.000580668	8	0.0264608	1.15669	0.000653285
miR-33a-5p	1.6358	0.0130482	8	0.00227487	0.00474295	0.00137153	0.351111	0.358489	8.11168	1.97247	0.00808801	1.17283	0.920188	0.586417	3.605	0.295248	0.013139	0.0463914	0.000141197	0.00216713	4.89056	4.02782	0.160428	1.76541	1.40444	0.003545	0.586417	1.24833	0.213159	1.47427	0.392292	3.5801	0.986233	0.040386	0.150726	0.858565	0.486327	0.00219738	1.36604	1.69349	2.75108	0.351111	0.00387927	1.54756	0.018199	3.29436	0.0107464	1.10191
miR-33b-5p	1.06437	0.0130482	0.00442533	0.00227487	0.00474295	0.00137153	0.000498541	0.000997082	0.0132304	0.000553166	0.00031992	0.000564789	0.000760903	0.000580668	0.00909948	0.993092	0.000750427	0.000440064	0.000141197	0.00216713	0.000380451	0.00604518	0.00340059	2.46229	0.018199	0.003545	0.000258061	0.00041345	0.000425074	0.00116134	0.000211069	0.000278507	0.0008269	0.000328914	0.000282395	0.000244141	0.00317286	0.00219738	0.00142977	0.0266448	1.09429	0.000685764	0.000771525	0.000892414	0.018199	0.000328914	0.00203607	0.000653285
miR-340-3p	12.7286	8.1681	9.25351	10.3388	8.69388	3.68075	4.95883	11.6318	2.45961e+06	1.95671e+06	0.812252	2.35942e+06	1.69165e+06	5.65685	22.1618	3.73213	12.3805	3.89062	1.27456	2.2974	1.33647e+06	614903	4.50023	0.0625	2.9897	0.80107	2.36199	1.51407e+06	1.25565e+06	34.5353	721180	0.047039	0.154963	2.01391	3.4822	863598	0.0126038	11.3137	2.63902	130167	0.0183255	1.51572	4.25748	1.47267e+06	2.31338	1.14745e+06	3.09513	2.49395e+06
miR-340-5p	181.019	28.84	121.938	117.784	357.054	151.167	93.7015	38.3193	37.7918	36.7583	56.493	42.5179	60.1295	82.7106	13.6422	11.6318	97.0059	11.4716	32.8996	36.7583	122.786	95.0095	65.3448	97.0059	58.4852	50.9143	36.7583	38.5859	54.9482	17.7531	43.7133	50.2134	76.6386	20.9663	62.6829	37.014	33.1285	21.4068	44.0173	254.232	42.2243	7.88986	51.6251	51.9842	15.7797	45.5696	99.7331	12.3805
miR-342-3p	3420.52	105728	16270.8	33225.4	13400.5	6165.49	2368.9	5330.3	86475.3	680.287	792.353	786.88	995.999	1105.13	467.882	3125.78	2646.74	4420.52	292.036	2916.45	552.565	35857.8	596.344	1160.07	7033.37	2149.82	232.325	342.509	897.644	7181.15	222.861	200.854	4389.98	3821.7	515.561	661.685	2836.7	2320.15	1323.37	685.019	161369	4039.61	634.73	467.882	32316.9	568.1	1031.12	418.766
miR-342-5p	24.59	35.7532	245.572	88.0347	8.63383	7.3615	8.63383	3.4822	14.5203	2.82843	2.23457	14.6213	32.2226	15.5625	3.13834	4.22807	14.6213	32.8996	7.78124	12.295	14.6213	6.9163	13.1775	8.51496	504.951	9.64646	6.02099	6.1475	7.88986	11.6318	1.60214	1.87905	39.6706	6.23332	11.6318	9.78112	1.58008	17.8766	16.7955	71.0124	16.2234	0.742262	17.1484	20.5348	13.5479	8.63383	16.3362	4.99332
miR-345-5p	257.781	222.861	87.4266	308.687	245.572	385.343	202.251	136.239	200.854	128.89	263.197	84.4485	119.428	159.786	270.597	216.767	230.72	354.588	294.067	652.575	100.427	347.291	176.069	205.074	42.5179	608.874	157.586	121.095	131.599	600.491	85.6274	164.279	292.036	290.018	89.8845	107.635	560.278	103.25	522.758	385.343	445.722	188.706	98.36	216.767	187.403	170.072	276.282	40.7859
miR-346	105.42	0.0130482	413.001	398.932	699.413	458.253	70.0348	164.279	3.22657	149.086	326.288	18.3792	290.018	107.635	315.173	107.635	186.108	74.5429	54.9482	171.255	66.7178	12.8171	861.078	165.421	3061.45	207.937	181.019	206.5	121.938	128	53.0765	102.537	168.897	34.5353	87.4266	102.537	109.137	164.279	247.28	35.0174	0.0341967	22.3159	186.108	333.144	0.0213444	113.772	734.185	286.026
miR-34a-3p	181.019	48.5029	11.3924	39.3966	104.691	15.3482	17.3878	41.3553	14.8254	30.6965	28.443	56.8859	84.4485	31.125	9.25351	23.4254	31.3414	20.6776	112.206	46.2057	20.9663	0.779165	49.18	12.2101	113.772	2.18859	27.2843	31.779	40.7859	144.007	15.2422	39.3966	17.6305	11.1579	14.5203	14.723	0.539614	42.2243	39.3966	1.04972	3.18215	23.2636	89.2636	45.5696	0.020193	57.68	10.6295	6.72717
miR-34a-5p	1152.06	17.0299	26.7228	377.413	153.277	245.572	354.588	119.428	153.277	116.162	70.5219	147.033	340.144	213.783	56.1028	54.5686	249	28.0514	413.001	240.518	100.427	108.383	388.023	781.445	51.9842	206.5	89.8845	184.823	362.039	135.298	107.635	160.898	433.534	48.8403	86.8227	157.586	254.232	216.767	340.144	56.8859	10.3388	43.7133	328.557	388.023	5.20537	221.322	328.557	61.8199
miR-34b-3p	24.2515	2	23.9176	16.1113	30.0647	6.23332	16.7955	9.31787	3.5801	24.2515	8.69388	7.51618	3.24901	7.4127	44.3235	27.8576	5.24157	18.3792	7.3615	5.42642	7.83536	0.137738	22.7848	0.712025	266.871	4.56305	17.0299	10.2674	2.56685	24.0839	4.28709	19.0273	8.57419	2.80889	9.18959	3.97237	28.2465	3.97237	43.1115	0.539614	99.7331	72.0037	3.63008	3.18215	0.0595399	6.1475	1.52626	18.507
miR-34b-5p	1.27456	0.0130482	0.00442533	0.00227487	0.00474295	0.00137153	0.000498541	0.000997082	0.0132304	0.000553166	0.0647041	0.000564789	1.41421	0.00356965	0.00909948	0.000495097	0.000750427	1.94531	1.20581	0.00216713	0.000380451	0.00604518	0.00340059	0.0921418	0.018199	0.003545	2.23457	1.79005	0.858565	0.00116134	0.858565	0.933033	0.0008269	0.000328914	0.939523	1.46409	0.00317286	0.00219738	5.6962	0.00749425	0.0166308	1.14076	3.81055	0.000580668	0.018199	0.000328914	0.00203607	0.00608722
miR-34c-5p	0.0308198	29.0406	0.00442533	21.7057	0.00474295	0.466516	19.4271	23.2636	0.0132304	0.0164018	2.60268	0.105112	0.0094859	0.000580668	0.598739	0.000495097	0.0115177	0.000892414	13.6422	0.243164	1.04247	0.00604518	0.00340059	1.29235	0.018199	154.343	22.3159	0.00100402	23.4254	0.00116134	9.84916	16.9123	0.00713931	0.000328914	3.07375	3.73213	0.0473661	0.00219738	0.289172	0.0361465	0.0166308	0.000685764	0.000771525	0.0126914	0.018199	0.0154099	0.00203607	0.000653285
miR-361-3p	0.554785	15.3482	0.00442533	0.00227487	0.351111	0.00137153	1.7411	0.524858	0.0132304	0.118257	0.00189972	0.000564789	0.00130657	0.156041	0.00909948	0.000495097	0.768438	1.31951	2.18859	0.435275	1.46409	0.408951	1.11729	0.624165	0.018199	0.003545	0.10083	2.44528	0.615572	2.60268	0.493116	0.046714	0.0791098	0.343885	0.646176	0.702222	0.00317286	0.00219738	0.0511189	1.40444	0.0166308	0.000685764	0.479632	0.000580668	1.48452	0.160428	0.0392817	0.00179724
miR-361-5p	256	23.9176	75.0614	294.067	55.3304	159.786	132.514	45.2548	31.3414	136.239	135.298	63.5579	328.557	188.706	8.69388	79.3413	129.787	72.0037	116.162	181.019	218.275	32.6724	118.603	89.8845	257.781	398.932	116.97	104.691	118.603	232.325	100.427	144.007	101.829	126.238	79.8932	76.1093	284.05	97.0059	242.191	25.1067	247.28	148.056	163.144	218.275	57.2816	166.572	195.361	48.5029
miR-362-3p	12.4666	14.1232	0.348686	10.0561	2.60268	8.05564	5.38893	8.05564	6.58873	4.46915	6.6807	10.4107	2.56685	8.05564	2.75108	9.64646	12.295	0.920188	16.7955	12.4666	7.4127	0.0147822	5.02805	13.4543	0.018199	15.1369	2.41162	15.1369	3.78423	1.6358	2.53151	3.78423	20.6776	3.75809	5.57897	7.4127	3.20428	4.85678	2.51403	182.278	0.0166308	3.09513	5.61778	9.98664	0.018199	5.20537	4.43828	6.23332
miR-362-5p	8.75435	0.30566	0.742262	19.8353	0.20733	2.39496	0.0289559	7.78124	0.0441942	3.20428	1.48452	0.30566	5.06303	1.77769	0.00909948	1.30134	8.05564	3.24901	1.06437	0.0791098	1.24833	0.752623	0.0688691	2.32947	0.707107	8.63383	0.016176	0.109576	4.95883	0.00723897	0.426317	2.20381	0.105112	0.0191038	0.0693481	0.876606	10.2674	0.00219738	1.7411	20.1122	0.0166308	13.9288	4.72397	0.806642	0.358489	4.34694	3.45815	0.384219
miR-363-3p	127.116	526.394	1845.76	533.742	362.039	380.038	319.573	504.951	2.90795	121.938	11.7942	31.3414	49.8665	196.72	38.3193	93.7015	57.2816	63.1189	138.141	182.278	120.259	210.839	13.3614	62.2499	99.0442	139.102	37.2715	238.856	266.871	20.393	95.6704	76.6386	167.73	42.5179	64	156.498	455.087	282.088	81.5719	19215.7	74.028	32.4467	149.086	20.8215	491.143	164.279	232.325	31.3414
miR-363-5p	0.000549345	0.0130482	0.00442533	0.00227487	0.00474295	0.00137153	0.000498541	0.000997082	0.0132304	0.000553166	0.00031992	0.000564789	0.000760903	0.000580668	0.00909948	0.000495097	0.0514744	0.112656	0.0412346	0.00216713	0.0168629	0.00604518	0.00340059	0.00127968	0.018199	0.408951	0.000446207	0.332171	0.0802141	0.0030861	0.000211069	0.000278507	0.00699238	0.000328914	0.80107	0.0390103	0.00317286	0.00219738	0.00142977	2.90795	0.0166308	0.0213444	0.00734002	0.000580668	0.018199	0.00283979	0.00203607	0.00198039
miR-365a-3p	471.136	1136.2	330.842	274.374	335.461	541.193	182.278	404.501	1871.53	66.257	413.001	99.7331	104.691	98.36	106.891	203.657	115.36	245.572	142.025	831.746	43.1115	1686.71	128.89	154.343	131.599	584.071	77.1717	74.028	95.6704	564.175	38.5859	129.787	294.067	205.074	39.6706	94.3532	259.574	29.446	515.561	30.91	119.428	182.278	113.772	102.537	749.612	54.1917	290.018	22.7848
miR-367-3p	0.846745	0.0669858	0.539614	0.895025	1.67018	1.93187	0.160428	0.269807	0.0132304	0.664343	0.972655	0.0529216	0.116629	0.0708052	2.25012	0.126745	2.25012	0.0836205	0.00471019	0.752623	0.0384733	0.00604518	0.198884	0.175556	2.90795	3.31728	0.429283	0.239816	0.438303	0.97942	0.0203335	0.0401071	4.28709	0.303549	0.115824	0.0994421	3.94493	1.59107	0.920188	0.136787	0.0166308	0.384219	0.0507658	0.260616	0.289172	0.582367	0.194791	0.0824692
miR-367-5p	0.000549345	0.0567199	0.0698304	0.00227487	0.00474295	0.0758872	0.000498541	0.000997082	0.0871715	0.00157547	0.0134151	0.000564789	0.000760903	0.0033771	0.00909948	0.000553166	0.000750427	0.0178244	0.0180733	0.0120068	0.000380451	1.40444	0.303549	0.00765172	0.018199	0.003545	0.000258061	0.00270529	0.00113744	0.00116134	0.0272047	0.00328475	0.0166308	0.0112028	0.00193963	0.00583925	0.00317286	0.026278	0.0170983	0.000465155	0.0166308	0.000685764	0.0219445	0.0177013	0.018199	0.000328914	0.00203607	0.000653285
miR-369-3p	0.000943297	0.0130482	0.176777	0.00227487	0.00474295	0.00770494	1.64718	0.00293994	0.120742	0.000553166	0.00119398	0.000564789	3.55537	0.188156	0.00909948	0.0337259	6.58873	0.48971	2.77022	0.0253829	4.37717	0.00604518	0.0349152	8.45614	0.90125	0.003545	0.332171	0.00041345	4.65893	0.00866851	1.52626	0.000278507	0.00608722	0.000328914	8.63383	0.0120068	18.8959	0.00219738	0.00359448	0.128514	0.0166308	0.000685764	21.7057	5.09824	0.10083	0.000328914	21.8566	0.000653285
miR-369-5p	1.40444	61.3929	165.421	0.189465	0.277392	2.47942	42.2243	44.9422	0.0625	6.32033	12.1257	17.3878	0.438303	25.4572	5.09824	4.34694	26.3549	3.18215	9.91766	0.00508337	29.446	0.0147822	0.126745	19.0273	0.018199	0.395021	8.9383	0.00261314	29.0406	34.0598	6.9163	3.36359	7.83536	4.99332	14.3204	3.97237	19.1597	0.779165	0.895025	0.220676	0.45376	43.4113	0.0100965	14.2215	157.586	1.79005	35.261	1.85318
miR-370-3p	243.875	382.681	1428.22	9.78112	130.69	377.413	413.001	70.5219	237.207	315.173	18.0009	50.2134	69.551	99.7331	149.086	49.8665	121.095	256	33.8246	227.544	64.8934	430.539	70.5219	367.093	0.018199	584.071	3.55537	69.0706	312.996	102.537	50.5626	31.779	61.3929	173.645	21.7057	114.563	276.282	156.498	22.9433	15.2422	0.0166308	71.0124	69.551	14.6213	522.758	15.6707	60.9688	106.891
miR-371a-3p	0.000549345	0.279322	0.697372	24.761	1.26576	0.231647	0.90125	0.0351581	0.535887	0.0238478	0.00831539	0.395021	0.0818996	0.000580668	0.00909948	0.297302	0.473029	0.192109	0.30566	0.353553	0.0206173	0.80107	1.7411	3.81055	0.018199	1.26576	0.986233	0.00854917	2.01391	3.24901	0.0629347	0.0493776	0.532185	0.692555	0.400535	0.00306478	1.44393	0.111878	0.0107464	6.31876e-05	0.184284	0.126745	0.194791	0.0967228	0.018199	0.000328914	2.58471	1.7411
miR-372-3p	7.67411	0.5	11.7127	19.9733	4.02782	38.0546	61.8199	70.0348	1.50525	8.81524	16	41.3553	44.3235	2.49666	22.9433	0.607097	15.6707	21.5557	4.05584	2.28153	2.12874	0.217638	1.7411	68.5935	1.67018	2.96905	62.6829	10.6295	11.5514	27.2843	0.840896	4.05584	53.0765	1.54756	37.5307	2.69447	0.952638	50.2134	134.364	5.09824	0.017579	0.194791	9.91766	34.2968	0.018199	46.5271	7.1602	17.2677
miR-373-3p	0.00306478	0.108067	0.123279	0.773782	0.466516	1.65864	6.77396	0.578344	0.0132304	109.896	68.1197	0.205898	0.223756	0.000580668	0.175556	177.294	0.628507	0.0902456	0.323088	1.36604	0.00704102	0.0293601	0.00340059	0.692555	0.018199	16.3362	53.0765	0.128514	20.5348	0.939523	0.102238	56.8859	4.08405	31.3414	0.161544	0.248273	0.90125	288.015	1.7411	2.54912	6.86852	2.8481	0.31864	1.69349	7.46426	0.411796	0.210224	58.4852
miR-374a-3p	0.000549345	0.0130482	0.00442533	5.31474	0.00474295	0.00137153	0.000498541	0.000997082	0.0132304	0.000553166	0.00031992	0.000564789	0.000760903	0.000580668	0.00909948	0.000495097	0.000750427	0.000440064	0.000141197	0.00216713	0.000380451	0.00604518	0.00340059	0.000407758	0.018199	0.003545	0.0339605	0.00041345	0.000425074	0.00132481	0.000211069	0.190782	0.0008269	0.000328914	0.000282395	0.000244141	0.00317286	0.00219738	0.00142977	0.264255	0.0166308	0.000685764	0.000771525	0.000580668	0.018199	0.000328914	0.122428	0.000653285
miR-374a-5p	1192.69	56.1028	982.286	1845.76	643.591	861.078	820.296	238.856	38.3193	596.344	179.769	286.026	1038.29	734.185	975.501	69.551	837.532	93.7015	724.077	196.72	576.03	84.4485	903.888	837.532	26.5382	625.992	377.413	526.394	910.175	105.42	552.565	699.413	302.334	114.563	592.224	910.175	497.999	837.532	364.557	6165.49	207.937	25.6342	526.394	744.434	50.9143	648.067	1448.15	250.732
miR-374b-3p	0.0167465	0.0130482	0.00442533	0.00227487	0.00474295	0.00137153	0.029977	0.000997082	1.40292e+06	2.05399e+06	0.00031992	2.35942e+06	1.47267e+06	0.000580668	0.0555527	0.000495097	0.000750427	0.000440064	0.00254168	0.00216713	1.26438e+06	284881	0.00340059	1.13952e+06	0.018199	0.0341967	0.000258061	2.01172e+06	1.21288e+06	0.00116134	783732	649964	0.0008269	0.000328914	0.000282395	1.3836e+06	0.00317286	0.00219738	0.00142977	115698	0.0166308	0.000685764	0.000771525	1.44236e+06	0.018199	1.28203e+06	0.00203607	2.17111e+06
miR-374b-5p	319.573	1.30134	101.829	380.038	209.383	125.366	179.769	56.8859	1.81504	90.5097	39.1245	86.2229	340.144	167.73	86.2229	12.9063	174.853	10.3388	82.1393	20.8215	221.322	12.9063	276.282	202.251	26.7228	54.5686	72.5046	85.6274	272.479	92.4115	133.436	195.361	150.123	12.7286	159.786	129.787	69.0706	152.219	93.7015	4770.75	51.2685	105.42	129.787	190.019	6.72717	165.421	377.413	95.6704
miR-375	1924.14	10513.8	1992	714.109	3191.46	781.445	344.892	3082.75	16844.6	867.067	364.557	639.145	2936.74	433.534	910.175	2856.44	1520.15	1746.2	179.769	4451.27	190.019	16728.3	962.071	2401.97	8599.28	6888.62	296.112	526.394	1562.89	2916.45	300.246	2076.59	1379.57	1595.73	975.501	290.018	9946.68	1176.27	1341.84	111.43	4011.71	704.277	630.346	380.038	6653.97	442.643	1992	390.722
miR-376a-3p	530.056	225.972	770.686	76.6386	754.826	333.144	580.037	107.635	30.4844	501.463	24.761	76.6386	173.645	744.434	508.463	66.7178	317.365	183.546	117.784	294.067	729.114	178.527	617.374	588.134	0.0240137	359.538	52.3457	250.732	512	139.102	117.784	92.4115	91.1392	137.187	278.204	209.383	393.44	359.538	14.8254	30.0647	0.615572	37.7918	186.108	121.938	21.1121	81.0084	843.357	245.572
miR-376a-5p	0.0532897	0.0130482	0.0647041	0.00227487	0.00474295	0.00137153	0.0325771	0.000997082	0.0132304	0.602904	0.00031992	0.0409498	0.000760903	0.00125335	0.219151	0.517632	0.000750427	1.30134	0.0104526	0.558644	0.25349	0.00604518	0.00340059	0.176777	0.018199	0.003545	0.000258061	0.00118574	0.00541058	0.00116134	0.0504151	0.000635421	0.0008269	0.360982	0.000282395	0.0818996	0.00317286	0.239816	0.00142977	0.00213729	0.0665231	0.00160858	0.000771525	0.000580668	0.018199	0.000328914	0.00203607	0.000653285
miR-376b-3p	0.223756	49.18	27.6652	2.62079	73.5167	2.36199	22.3159	0.570382	6.54322	7.11074	23.5883	0.0514744	5.9794	1.76541	35.261	0.742262	4.34694	0.266093	0.641713	20.2521	3.45815	439.586	15.0324	7.94474	39.9466	2.75108	0.00155378	0.360982	31.3414	2.21914	0.882703	0.510506	92.4115	8.05564	1.8025	15.455	89.2636	3.78423	0.586417	9.98664	22.7848	80.4489	0.00189972	0.307786	781.445	24.4201	119.428	2.39496
miR-376c-3p	207.937	20.6776	76.1093	27.4741	41.3553	94.3532	190.019	22.1618	2.96905	82.1393	8.81524	23.1029	86.8227	102.537	116.162	11.7942	72.5046	15.0324	30.4844	52.3457	218.275	37.2715	222.861	127.116	0.018199	84.4485	18.1261	64.4452	129.787	31.5594	55.7152	27.6652	46.2057	27.4741	62.2499	37.5307	38.3193	94.3532	8.57419	15.2422	36.5044	4.31691	76.1093	96.3358	18.7654	28.443	203.657	53.8174
miR-377-3p	0.000549345	1.25701	14.3204	6.1475	31.3414	22.0087	1.64718	1.93187	0.0774817	1.14076	1.8025	2.80889	0.952638	8.87656	0.692555	1.16473	4.11246	0.386891	0.157127	2.21914	0.655197	10.1965	25.1067	9.57983	0.018199	1.41421	1.58008	6.6807	5.85634	1.10957	0.198884	0.213159	44.3235	10.7779	0.952638	6.72717	0.438303	7.94474	0.632878	6.31876e-05	1.27456	33.1285	1.85318	0.45376	0.668964	1.31951	1.06437	0.876606
miR-377-5p	0.000549345	0.0130482	0.00442533	0.00227487	0.00474295	0.00137153	0.000498541	0.0441942	0.0132304	0.000553166	0.00031992	0.000564789	0.183011	0.000580668	47.5048	0.000495097	0.907519	0.408951	0.161544	0.00216713	0.48971	0.205898	0.00340059	0.444421	0.018199	0.003545	0.000258061	0.30566	0.000425074	0.00116134	0.0101667	0.0830429	0.0847878	0.628507	1.54756	0.0908733	0.00317286	0.00219738	0.00142977	0.000244141	0.0166308	0.223756	0.295248	0.00684848	0.018199	0.0769465	0.00203607	0.000653285
miR-378	101.829	982.286	126.238	354.588	310.834	221.322	54.9482	398.932	643.591	272.479	51.9842	247.28	272.479	90.5097	604.668	266.871	130.69	385.343	84.4485	556.408	694.581	344.892	83.8652	257.781	989.119	106.153	35.261	212.306	141.044	186.108	170.072	96.3358	147.033	218.275	45.2548	112.986	111.43	413.001	367.093	2368.9	4359.66	377.413	69.0706	243.875	84.4485	225.972	172.446	229.126
miR-378a-5p	11.8762	15.7797	21.5557	2.36199	13.1775	6.49802	7.4127	25.9921	0.0132304	0.539614	28.2465	0.000564789	0.156041	6.45313	42.2243	12.1257	7.11074	83.2859	21.259	24.4201	0.000380451	0.00604518	5.31474	0.000407758	52.7098	1.00696	4.89056	0.295248	0.0066152	29.2426	1.16473	0.574349	4.65893	26.1729	2.78949	0.211686	3.16017	3.11666	24.761	6.31876e-05	0.0166308	36.5044	7.3615	0.0122591	0.018199	0.381565	7.06162	0.0473661
miR-379-5p	78.249	23.4254	181.019	9.51366	73.5167	0.00137153	86.2229	43.4113	7.72749	48.5029	3.53081	12.2101	9.06307	67.1819	62.6829	8.45614	49.8665	10.7779	8.11168	24.2515	63.5579	10.5561	32.2226	103.25	0.018199	58.892	3.75809	12.295	59.7141	42.2243	15.8895	6.45313	57.68	37.5307	19.0273	20.2521	156.498	0.00219738	0.00142977	7.4127	0.0166308	2.09943	22.3159	12.042	7.06162	10.6295	53.4456	53.0765
miR-380-3p	0.000549345	0.0130482	0.00454974	0.00227487	0.00474295	0.00860863	0.000498541	6.45313	0.0132304	4.40762	1.75321	0.00184777	0.000760903	0.000580668	0.00909948	13.6422	0.000750427	0.000440064	5.81589	0.003545	0.309927	0.00604518	0.00340059	0.000407758	0.018199	0.003545	0.000258061	0.00041345	0.00390625	0.00116134	2.49666	0.496546	0.0008269	0.00304361	0.000997082	0.00268661	0.00317286	0.00219738	0.00142977	6.31876e-05	0.0166308	11.8762	0.000771525	0.000580668	0.018199	0.702222	0.00203607	0.000653285
miR-380-5p	0.000549345	0.0130482	0.00442533	0.00227487	0.00474295	0.0451228	0.119908	0.000997082	1.82766	6.54322	0.00031992	4.69134	2.18859	0.0647041	0.00909948	0.0877778	0.000750427	0.301452	0.0896222	0.0238478	5.24157	0.45376	1.58008	3.13834	0.018199	0.003545	0.392292	13.5479	2.77022	0.00116134	4.46915	4.11246	0.0008269	0.316439	0.000282395	5.35171	0.0112028	0.00515433	0.0189718	12.7286	0.0166308	0.147624	0.00157547	2.94854	0.018199	3.36359	0.00203607	1.65864
miR-381-3p	0.852635	1.60214	1.13288	85.0359	0.632878	2.09943	0.747425	0.213159	7.4127	22.3159	2.28153	2.60268	8.1681	1.36604	0.0544094	6.9163	2.69447	0.273573	25.1067	2.86791	0.403321	0.0113592	8.63383	2.42839	0.503478	11.1579	45.5696	1.28343	7.83536	1.45397	28.2465	1.76541	7.26015	24.0839	0.320856	0.812252	6.77396	96.3358	1.53688	4.40762	0.150726	68.5935	82.1393	3.605	0.0224056	15.8895	5.81589	47.5048
miR-382-5p	1924.14	2091.03	6165.49	278.204	7590.61	1370.04	1584.71	464.65	448.822	1305.15	174.853	326.288	1360.57	4803.93	2368.9	1618	1746.2	1002.93	734.185	2368.9	3213.66	2091.03	3191.46	2288.2	4359.66	4870.99	436.549	1192.69	1652	2610.3	867.067	487.751	1209.34	1089.92	3615.55	515.561	2352.53	2288.2	380.038	152.219	0.0423939	1807.78	2336.28	1144.1	1341.84	666.287	3795.3	1606.83
miR-383-5p	0.466516	6.9163	2.49666	0.373712	2.63902	0.376312	0.267943	0.469761	0.702222	5.02805	1.6358	4.22807	2.05623	2.69447	10.8528	85.6274	0.460094	7.78124	6.72717	13.3614	5.35171	0.204476	1.03526	0.840896	42.5179	110.661	57.68	6.02099	1.32869	10.3388	1.85318	1.77769	0.239816	14.723	9.71356	0.697372	40.7859	1.79005	16.3362	1.48452	6.58873	270.597	0.236514	2.47942	382.681	5.61778	0.0591286	1.25701
miR-409-3p	1128.35	60305.4	6038.61	232.325	3956.48	1652	1341.84	1398.83	3040.3	588.134	72.0037	274.374	410.148	1606.83	1663.49	873.098	935.763	1858.6	182.278	1924.14	1595.73	4482.23	508.463	935.763	421.679	989.119	75.0614	374.806	560.278	1305.15	274.374	106.891	530.056	1675.06	1052.79	196.72	699.413	1112.82	93.7015	66.7178	1398.83	1052.79	526.394	218.275	4039.61	99.7331	903.888	377.413
miR-409-5p	0.000549345	13.4543	0.00442533	0.00227487	0.00474295	0.00137153	2.39496	0.000997082	2	2.36199	0.00031992	7.06162	0.0994421	0.351111	0.00909948	0.532185	3.38698	0.00770494	0.82932	0.0625	3.05252	0.00604518	0.00340059	0.702222	0.018199	0.140632	1.37554	0.00119398	5.20537	0.846745	0.225313	0.189465	0.0008269	0.371131	28.2465	0.000244141	0.840896	0.130308	0.00142977	0.0113592	0.0166308	0.000685764	0.020193	0.000580668	8.11168	0.131215	6.40856	0.000653285
miR-410-3p	80.4489	0.61132	2.80889	5.54044	10.1965	9.31787	23.5883	2.31338	0.76313	27.6652	13.5479	12.2101	33.1285	33.8246	56.1028	165.421	30.2738	6.9644	22.9433	14.2215	62.2499	38.0546	64.4452	45.8866	0.018199	24.9333	19.2929	21.1121	46.2057	4.50023	20.2521	9.18959	15.7797	7.88986	64	16.9123	36.2523	14.5203	2.58471	1.75321	0.144586	72.0037	63.5579	25.8125	25.1067	37.2715	95.0095	68.5935
miR-411-3p	0.429283	1.28343	0.020193	9.57983	0.00474295	7.88986	1.28343	7.26015	989.119	162.017	0.287175	148.056	90.5097	0.0240137	79.3413	1.21419	0.000750427	0.000440064	0.566442	0.00216713	99.0442	172.446	0.00340059	62.6829	0.018199	0.277392	0.469761	210.839	61.8199	0.00116134	103.25	64	0.0008269	0.566442	1.04247	106.891	0.00317286	8.11168	0.00142977	18.1261	0.0166308	0.632878	11.0043	94.3532	1.21419	78.249	0.00203607	235.568
miR-411-5p	206.5	47.5048	0.267943	0.0316862	0.316439	58.4852	66.7178	9.31787	0.408951	83.2859	0.02836	50.9143	56.1028	335.461	1.60214	97.0059	20.1122	82.7106	52.3457	8.75435	138.141	3.34035	205.074	48.8403	0.336808	107.635	24.4201	9.91766	144.007	4.14106	45.8866	30.0647	54.1917	12.2101	32.2226	51.6251	48.8403	60.5477	0.00142977	36.5044	3.81055	82.1393	90.5097	82.7106	4.02782	4.40762	20.6776	73.0089
miR-412-3p	0.000549345	0.0130482	0.00442533	0.00227487	0.00474295	0.00137153	0.000498541	0.000997082	0.0132304	0.000553166	0.00031992	0.000564789	0.000760903	0.110338	0.00909948	0.000495097	0.000750427	0.000440064	0.411796	0.00216713	0.000380451	0.00604518	14.9285	0.000407758	0.018199	0.003545	0.000258061	0.00041345	0.241484	0.00116134	0.000313336	0.000278507	0.0008269	0.000328914	0.438303	0.000244141	0.00317286	0.00219738	2.2974	0.00837323	0.0166308	0.000685764	0.00101803	0.000580668	0.018199	0.000328914	0.00421574	0.000653285
miR-422a	0.0511189	2.88786	0.441351	0.210224	0.017337	0.234881	1.41421	0.503478	1.71713	1.1487	1.97247	0.858565	0.496546	4.89056	0.00909948	29.446	1.18921	1.8025	10.4831	5.24157	0.0651541	0.933033	0.149685	8.11168	0.363493	18.6357	11.3924	0.115824	0.222211	1.05702	1.39474	2.75108	0.41466	1	0.411796	0.846745	1.59107	0.607097	1.95884	0.840896	0.574349	0.543367	0.378929	7.11074	145.009	12.2101	1.55833	6.02099
miR-423-5p	377.413	137.187	286.026	564.175	410.148	621.668	337.794	308.687	164.279	100.427	198.088	71.0124	188.706	333.144	78.7932	242.191	362.039	404.501	183.546	302.334	388.023	230.72	280.139	237.207	328.557	257.781	124.5	304.437	165.421	359.538	91.1392	89.2636	270.597	232.325	159.786	116.162	401.707	390.722	212.306	2336.28	249	179.769	230.72	377.413	123.64	188.706	249	135.298
miR-424-3p	47.1766	64.4452	0.00442533	14.0257	0.00474295	71.0124	48.5029	64.4452	164.279	6.54322	27.6652	0.742262	6.82108	4.16986	0.00909948	23.5883	11.3924	82.7106	16.4498	31.779	5.50217	170.072	0.00340059	8.87656	0.018199	2.88786	2.05623	12.3805	3.5801	95.6704	5.38893	19.4271	23.1029	54.9482	5.89708	8.81524	0.00317286	6.1475	20.2521	32.4467	1.85318	59.7141	3.94493	8.1681	101.829	7.21	6.06287	0.913831
miR-424-5p	36.7583	0.0130482	0.00442533	56.493	57.2816	38.3193	4.59479	13.1775	4.34694	2.90795	4.62675	3.89062	5.20537	43.1115	3.36359	5.61778	16.5642	0.000440064	15.0324	3.89062	0.0896222	7.56846	0.00340059	10.6295	1.53688	1.10957	51.9842	165.421	3.53081	7.01285	10.1261	17.3878	22.4711	2.65737	51.2685	6.86852	70.0348	0.00219738	20.6776	47.1766	0.726986	58.892	9.51366	9.98664	7.6211	12.9063	0.00461325	4.85678
miR-425-3p	22.0087	27.0958	25.6342	17.6305	12.7286	10.3388	13.9288	31.779	0.641713	8.22491	15.3482	8.11168	13.737	16.7955	14.3204	3.75809	18.0009	8	5.09824	0.707107	35.7532	0.926588	0.0774817	7.56846	0.864537	0.0791098	4.78991	2.44528	4.75683	43.7133	8.57419	11.8762	2.41162	13.0864	22.3159	3.81055	0.00317286	24.4201	9.78112	4.25748	0.0166308	5.65685	11.5514	10.1965	9.06307	9.98664	15.5625	13.6422
miR-425-5p	648.067	458.253	164.279	481.036	179.769	600.491	357.054	222.861	344.892	136.239	266.871	71.0124	340.144	666.287	308.687	296.112	340.144	256	263.197	639.145	296.112	347.291	347.291	137.187	66.7178	512	139.102	430.539	144.007	1031.12	126.238	203.657	342.509	319.573	337.794	159.786	47975.2	111.43	147.033	6251.56	552.565	94.3532	410.148	265.028	519.147	4153.18	467.882	107.635
miR-429	3.29436	18.1261	0.0415214	0.0504151	0.00474295	10.2674	0.0908733	0.164938	0.0132304	0.0698304	0.0316862	33.1285	0.586417	0.0295643	0.00909948	61.3929	3.13834	5.73582	1.52626	0.00216713	0.257028	2.92817	0.00340059	1.28343	0.742262	0.267943	9.38268	0.528509	3.65533	10.9283	1.81504	4.16986	6.6807	0.171943	6.19026	0.00195312	5.24157	0.00219738	0.0168629	0.726986	0.287175	59.7141	3.13834	3.68075	8.63383	2.78949	0.0587202	0.0460709
miR-431-3p	0.000549345	0.0130482	0.00442533	0.00227487	0.00474295	0.366021	0.200267	0.000997082	0.0132304	0.136787	0.628507	0.0266448	0.112656	0.000580668	0.00909948	0.160428	0.000750427	0.0642571	0.000234195	0.0108964	0.0217929	0.00604518	0.00340059	0.817902	5.61778	0.003545	0.312083	0.00041345	0.000425074	0.00116134	0.0243489	0.80107	0.0008269	0.0758872	0.00108356	0.125	0.00317286	0.0339605	0.29937	6.31876e-05	0.0166308	0.127627	0.192109	0.133046	0.018199	0.000328914	0.00203607	0.0555527
miR-431-5p	53.0765	166.572	335.461	0.702222	27.4741	34.0598	67.6492	10.2674	49.5221	17.6305	0.25	3.36359	2.49666	25.2813	0.473029	13.4543	18.8959	36.2523	2.01391	20.393	46.8507	81.0084	10.1965	58.0812	21.1121	38.8542	0.503478	3.24901	16	24.0839	5.16941	2.07053	4	70.5219	4.53154	19.9733	43.7133	9.57983	0.384219	0.965936	1.59107	13.4543	8.1681	1.60214	34.7755	0.726986	16.5642	2.14355
miR-432-3p	0.000549345	0.0130482	0.00442533	0.00227487	1.14076	0.00137153	0.000498541	1.79005	5.1337	1.98618	0.248273	0.343885	0.678302	0.00243815	0.291183	0.381565	0.136787	0.105112	0.0847878	0.327598	12.4666	9.51366	0.363493	4.37717	14.6213	0.003545	0.0310341	1.79005	3.36359	0.244855	1.51572	0.238159	0.0008269	0.63728	0.0758872	1.06437	0.00317286	0.0629347	0.00142977	0.231647	0.0166308	0.0206173	0.852635	0.129408	0.018199	0.441351	0.0105253	1.53688
miR-432-5p	46.2057	625.992	139.102	6.72717	116.97	29.0406	49.18	12.5533	2.80889	5.09824	3.13834	1.10191	1.42405	9.71356	54.5686	18.6357	8.69388	45.2548	4.31691	34.2968	38.3193	22.1618	26.5382	10.4831	58.4852	5.16941	1.04972	4.92458	5.93809	31.5594	3.07375	0.360982	7.11074	53.8174	4.22807	2.15846	739.292	14.9285	7.88986	0.456916	21.1121	29.0406	28.84	0.602904	93.7015	1.37554	12.295	4.85678
miR-433-3p	34.0598	122.786	206.5	15.6707	49.18	51.6251	48.8403	12.1257	3.86375	29.2426	4.56305	6.54322	15.0324	9.12611	5.93809	474.413	36.5044	18.6357	50.5626	62.2499	44.6318	28.6408	31.5594	22.4711	36.5044	73.5167	4.28709	11.3924	35.0174	72.5046	9.91766	4.34694	9.06307	59.7141	4.82323	17.8766	23.4254	141.044	18.8959	0.554785	0.149685	427.565	11.9588	10.4831	38.8542	7.4127	17.6305	20.5348
miR-449a	3.18215	0.363493	3.36359	0.742262	0.208772	3.13834	4.34694	0.000997082	0.0132304	0.000553166	0.00031992	0.00132481	0.013139	0.00222805	0.00909948	0.0392817	0.0119239	2.77022	0.173139	0.00216713	0.269807	0.00604518	0.00340059	0.014082	0.018199	0.003545	41.0696	0.0246888	0.140632	0.00843147	0.0121744	0.0243489	0.0008269	0.0708052	0.179244	0.000244141	0.00317286	0.00219738	0.00142977	0.668964	0.0166308	0.000685764	0.000771525	0.678302	0.018199	0.287175	0.00203607	0.000653285
miR-449b-5p	0.435275	0.82932	0.539614	77.1717	2.34567	0.0235195	15.5625	0.000997082	0.0132304	0.000553166	0.496546	0.000564789	0.00866851	0.00361948	0.00909948	4.82323	0.20733	0.0579118	0.287175	0.00216713	0.655197	0.00604518	0.15283	0.0136024	0.018199	0.003545	0.946058	0.00854917	0.000425074	0.00116134	0.0196408	0.125	0.00792156	0.000328914	1.01396	0.00120229	0.00317286	0.00219738	0.00142977	3.63008	0.0166308	0.000685764	0.000771525	3.09513	0.178006	0.0529216	0.19751	0.00638986
miR-450a-5p	0.50698	0.0130482	0.00442533	2.49666	0.00474295	7.6211	1.14076	0.000997082	9.06307	0.0532897	3.73213	0.615572	0.273573	0.000580668	9.98664	2.37841	1.19748	2.41162	0.757858	1.01396	0.582367	18.507	0.00340059	0.000407758	0.018199	2.14355	1.31951	2.46229	1.23971	0.00116134	1.38511	3.41054	1	0.277392	1.71713	1.18099	7.11074	0.00219738	1.1487	1.23114	0.0166308	0.598739	0.870551	0.169576	0.018199	0.61132	0.00203607	0.000653285
miR-450b-3p	0.0230355	0.0698304	0.00442533	0.0260965	6.19026	0.00385247	0.0203335	0.0356489	0.0132304	0.251739	0.170755	5.35171	0.000760903	0.000580668	2.96905	0.378929	0.000949858	0.000440064	0.01468	1.82766	0.000380451	0.0193704	0.269807	0.000407758	4.37717	1.30134	1.18099	0.01418	0.000776891	0.00148019	0.000481559	1.06437	0.0473661	0.687771	0.289172	0.126745	0.00317286	0.00219738	0.339151	0.00356965	0.0166308	0.042101	0.000771525	0.125	0.018199	0.22688	0.00203607	0.000653285
miR-450b-5p	2.34567	0.0877778	7.51618	1.03526	8.45614	21.4068	7.21	6.02099	0.0743254	34.5353	10.7034	0.170755	6.19026	0.479632	53.0765	7.72749	2.86791	0.521233	3.86375	91.1392	0.186856	7.94474	0.697372	1.1487	126.238	156.498	3.81055	2.67586	9.84916	53.4456	2.32947	3.34035	1.85318	13.1775	5.61778	7.78124	64	42.5179	44.6318	7.3615	328.557	0.486327	2.28153	6.23332	40.7859	20.393	20.6776	0.678302
miR-451a	45703	59888.9	79573.5	180295	64187.3	86475.3	69272.7	164759	57848.8	44146.1	25355.3	55878.3	53974.9	191901	32541.7	28329.2	187951	72214.5	154795	217401	84110.6	71220.3	165905	122295	10297.5	97966.4	16961.8	422913	94629.3	17682.1	34397.1	46663.3	130167	44453.2	111757	84695.6	88292.3	70728.3	35610.1	502931	43538.4	18561.2	155872	181549	16270.8	147464	169391	12503.1
miR-452-5p	7.78124	0.0130482	1.93187	25.9921	0.210224	18.3792	4.72397	8.57419	0.108819	3.86375	0.45376	6.58873	4.69134	4	0.00909948	4.56305	21.7057	3.43426	4.11246	14.3204	14.9285	11.5514	26.1729	7.6211	0.018199	6.82108	3.24901	5.06303	9.00047	4.95883	2.26577	1.40444	9.25351	3.78423	2.56685	5.61778	26.9087	69.551	9.06307	0.624165	0.0166308	0.959264	5.61778	6.49802	0.018199	2.88786	4.40762	4.69134
miR-454-3p	66.257	237.207	37.2715	81.5719	49.18	42.2243	54.5686	17.6305	11.5514	19.5622	16	21.8566	24.59	38.8542	5.31474	13.9288	35.5062	7.83536	20.2521	16.2234	9.84916	8	27.6652	49.5221	30.91	29.2426	16.5642	26.9087	32.2226	19.0273	14.723	15.1369	31.779	13.2691	34.2968	42.5179	16.4498	39.1245	24.2515	831.746	1002.93	4.28709	24.4201	17.7531	3.5801	43.7133	42.8137	19.1597
miR-454-5p	0.134904	17.2677	4.65893	0.139661	2.20381	0.650671	0.134904	1.47427	0.514057	0.570382	0.460094	0.115824	0.287175	0.239816	0.00909948	0.000495097	0.0883883	0.325335	0.236514	0.00216713	0.463294	2.58471	0.00340059	0.378929	0.018199	0.003545	0.287175	0.101532	0.208772	0.554785	0.444421	0.285191	0.473029	0.336808	0.283221	0.358489	0.00317286	0.773782	0.260616	2.20381	0.0191038	0.000685764	0.164938	0.339151	0.018199	0.0647041	0.351111	0.194791
miR-455-3p	3.83706	0.0130482	0.00442533	0.00227487	0.00474295	0.00137153	3.16017	0.000997082	0.0132304	0.000553166	0.00031992	1.55833	11.0809	0.000580668	0.707107	0.000495097	0.000750427	0.000440064	3.05252	0.00216713	0.31864	0.198884	25.2813	6.45313	0.018199	7.11074	0.147624	0.933033	7.6211	0.00116134	2.94854	0.000278507	2.82843	1.10191	3.22657	0.314253	0.00317286	9.25351	3.89062	0.175556	0.0166308	0.000685764	1.95884	9.06307	0.018199	0.000328914	0.00203607	0.000653285
miR-455-5p	11.1579	0.0130482	0.00442533	0.00227487	0.00474295	0.00137153	0.000498541	2.8481	0.0132304	0.000553166	0.00031992	2.90795	4.50023	2.63902	0.0113592	0.00600342	0.000750427	0.000440064	5.31474	2.36199	5.20537	0.00604518	0.00340059	0.000407758	0.018199	0.619854	3.83706	8.69388	0.000425074	0.00342424	0.295248	2.42839	4.53154	0.238159	0.463294	0.692555	15.6707	11.4716	0.00142977	1.09429	0.0339605	0.812252	1.76541	0.000580668	4.53154	0.00230663	0.075363	0.68302
miR-483-3p	88.647	43.1115	37.2715	43.1115	85.0359	48.1679	7.67411	36.0019	0.346277	23.9176	0.316439	29.8571	30.6965	9.00047	0.00909948	16.1113	32	34.5353	30.0647	12.6407	30.4844	10.5561	72.0037	22.1618	48.1679	3.68075	1.02101	27.6652	15.6707	252.476	3.89062	5.1337	30.4844	10.5561	19.4271	25.9921	2.28153	28.84	95.0095	1.30134	112.986	25.9921	32.8996	14.9285	0.018199	3.73213	42.2243	4.75683
miR-483-5p	1314.23	21.5557	250.732	1144.1	843.357	670.921	359.538	210.839	23.7524	142.025	138.141	101.829	916.506	159.786	129.787	118.603	342.509	86.2229	430.539	25.9921	229.126	35.7532	1260.69	296.112	1152.06	60.5477	83.8652	330.842	213.783	1296.13	39.1245	174.853	568.1	35.0174	194.012	149.086	59.3016	418.766	1351.18	263.197	3147.52	113.772	843.357	1016.93	4.95883	177.294	689.784	477.713
miR-484	6122.9	6700.25	8659.09	10513.8	6251.56	8902.53	6080.61	5673.41	3061.45	3902.01	3444.31	2418.67	7858.29	9345.14	2149.82	4608.24	7033.37	5330.3	4803.93	5996.9	9280.58	3492.39	7434.4	6080.61	3236.01	9607.86	2164.77	11425.7	4544.8	18561.2	2876.3	2486.67	3743.05	4420.52	5077.84	3956.48	10809.4	10513.8	4705.07	47643.8	48983.2	2977.74	5042.77	9607.86	3769.09	7181.15	10297.5	3743.05
miR-485-3p	47.5048	35.5062	74.028	8.22491	36.0019	16.6795	37.2715	10.1965	13.8326	13.0864	2.63902	9.18959	12.6407	42.5179	40.7859	17.2677	24.9333	8.22491	4.92458	20.393	33.8246	12.4666	22.1618	28.6408	1.42405	38.0546	1.58008	11.8762	23.9176	34.0598	7.6211	3.83706	25.9921	19.6983	35.7532	6.9163	13.0864	19.5622	1	2.02792	0.673617	6.06287	3.29436	6.02099	15.0324	2.92817	11.4716	11.6318
miR-486-5p	181.019	1820.35	714.109	1002.93	948.826	639.145	222.861	1389.16	1488.87	298.172	205.074	266.871	639.145	2452.44	515.561	1884.54	1067.48	2503.97	1128.35	5148.73	739.292	803.414	1520.15	556.408	3169.41	1795.29	113.772	3565.78	382.681	3258.52	213.783	182.278	608.874	1389.16	867.067	719.076	1640.59	1530.73	359.538	15500.2	12416.8	1351.18	1468.37	1795.29	704.277	1217.75	1418.35	254.232
miR-487a-3p	0.25349	112.986	0.142595	0.243164	0.0647041	0.115824	3.05252	0.0401071	0.30566	0.0774817	0.353553	2.14355	0.264255	1.93187	0.239816	0.876606	0.624165	0.00988872	1.55833	0.426317	2.11404	1.01396	0.482968	1.30134	0.514057	4.34694	0.624165	0.00837323	0.986233	1.90528	1.27456	0.0319066	4.16986	0.251739	2.63902	1.34723	1.31039	4.40762	0.164938	0.244855	7.1602	0.150726	0.0853775	1.25701	2.2974	0.0438889	0.127627	0.248273
miR-487b-3p	8.22491	19.0273	115.36	0.0123444	4.89056	9.31787	16.6795	2.77022	0.0132304	3.605	0.752623	0.248273	6.45313	8.63383	19.9733	4.85678	2.77022	7.31065	1.70527	7.11074	12.6407	15.0324	1.61328	5.42642	0.018199	1.47427	0.82932	0.913831	5.85634	5.31474	1.84038	1.87905	5.81589	5.38893	3.605	2.28153	4.14106	6.49802	0.590496	0.417544	3.4822	3.4822	0.400535	3.24901	1.32869	1.53688	14.0257	2.94854
miR-488-5p	0.000549345	0.0130482	0.00442533	0.00227487	0.00474295	0.00137153	15.1369	0.000997082	0.0132304	0.000553166	0.00031992	0.000564789	20.393	0.00180974	0.00909948	0.111878	4.75683	0.000440064	0.00347204	0.00216713	0.000380451	0.00604518	0.00340059	0.000407758	0.018199	0.003545	0.000258061	0.0374212	0.000425074	0.0227183	0.000211069	0.000278507	0.0008269	1.58008	0.000282395	0.000244141	0.00317286	6.19026	1.77769	0.00298098	0.0166308	0.329877	0.000771525	1.07177	0.018199	0.000328914	0.00203607	3.31728
miR-489-3p	4.05584	0.0130482	6.63456	2.37841	0.10083	1.86607	1.27456	7.94474	0.15283	3.29436	5.24157	2.42839	7.78124	5.81589	0.420448	2.53151	2.65737	2.28153	1.53688	3.73213	0.90125	0.482968	1.64718	3.20428	2.44528	16.4498	1.10191	3.03143	0.732043	1.6245	0.882703	0.920188	10.9283	3.75809	1.13288	0.456916	2.09943	6.40856	2.32947	1.75321	62.6829	1.90528	14.6213	0.397768	12.3805	0.408951	0.0418102	11.5514
miR-490-3p	1.61328	0.15932	2.71321	2.65737	1.68179	4.14106	0.503478	0.570382	0.174343	3.89062	0.858565	0.260616	0.0973956	1.38511	2.96905	0.702222	1.87905	0.000440064	0.757858	1.49485	0.295248	0.203063	1.31039	0.946058	0.255253	13.4543	1.09429	2.56685	1.84038	12.996	2.02792	1.3566	2.78949	0.228458	2.09943	0.965936	2.28153	2.37841	2.15846	0.0896222	0.166086	5.65685	0.63728	0.790041	0.018199	2	1.10191	1.48452
miR-491-3p	0.000549345	0.0130482	0.00442533	0.00227487	0.00474295	0.00137153	0.000498541	0.000997082	0.0132304	0.000553166	0.00031992	0.000564789	0.000760903	0.000580668	0.00909948	0.000495097	0.000750427	0.000440064	0.000141197	0.00216713	0.000380451	0.00604518	0.00340059	0.000407758	0.018199	0.003545	0.000258061	0.00041345	0.000425074	0.00116134	0.0555527	0.000278507	0.0008269	0.000328914	0.000282395	0.000244141	0.00317286	0.00219738	0.00142977	6.31876e-05	0.0166308	0.198884	0.000771525	0.0620683	0.018199	0.000328914	0.00203607	0.000653285
miR-491-5p	101.829	14.42	30.6965	16	5.77572	30.91	45.2548	14.1232	0.0132304	20.8215	30.4844	8.39773	48.1679	23.2636	23.9176	7.88986	35.5062	7.31065	23.4254	13.8326	26.5382	16.1113	50.2134	76.6386	0.018199	30.6965	26.1729	13.8326	26.5382	50.5626	16.7955	46.8507	16.6795	14.2215	25.9921	37.2715	38.5859	1.61328	30.91	359.538	30.4844	11.0043	22.6274	7.46426	7.72749	15.3482	23.4254	12.6407
miR-492	0.000568718	0.0130482	0.00442533	0.00227487	0.00474295	23.5883	1.26576	0.000997082	0.0132304	0.664343	0.0698304	0.000564789	0.000760903	0.000580668	0.00909948	0.000495097	0.000750427	0.000440064	0.000141197	0.00216713	0.000380451	0.00604518	0.00340059	0.00608722	0.018199	0.219151	0.496546	0.0110485	1.03526	0.00116134	0.864537	0.00200803	0.0008269	1.29235	0.00684848	0.000244141	3.65533	0.00219738	0.00142977	0.00359448	0.0166308	0.0703162	2.90795	0.000580668	0.018199	0.000328914	0.00203607	0.000653285
miR-493-3p	0.0289559	0.0130482	12.295	0.00227487	0.00474295	0.00137153	0.933033	0.0382075	0.0132304	2.51403	0.732043	2.39496	0.0563282	1.69349	0.00909948	0.0994421	0.11908	7.4127	0.0847878	0.00421574	3.55537	0.00604518	2.90795	1.16473	0.018199	0.003545	0.00975258	1.90528	2.15846	0.00116134	1.69349	1.10957	0.441351	0.000771525	2.94854	0.000244141	0.00317286	0.619854	0.757858	0.108067	0.0166308	0.000685764	0.10083	0.586417	0.678302	1.41421	7.01285	8.69388
miR-494-3p	18.1261	0.0130482	63.5579	3.5801	47.5048	22.6274	22.4711	9.00047	5.93809	6.63456	0.566442	2.56685	6.10504	8.57419	2.15846	2.62079	6.72717	2.42839	1.46409	5.9794	32.2226	15.2422	9.64646	14.3204	0.018199	18.2522	1.15669	3.97237	9.51366	15.1369	3.53081	3.605	9.12611	4.62675	4.19887	3.55537	19.1597	7.94474	0.0791098	1.49485	0.0166308	2.17347	4.92458	1.61328	1.75321	2.58471	16.1113	4.37717
miR-495-3p	218.275	144.007	344.892	42.5179	388.023	224.411	296.112	50.5626	34.7755	81.5719	7.11074	27.4741	46.2057	160.898	37.014	19.9733	86.8227	69.551	23.9176	46.8507	173.645	86.8227	158.683	128	1.48452	109.896	6.45313	48.5029	120.259	24.2515	28.2465	24.0839	78.249	78.7932	41.6429	24.9333	68.1197	95.6704	3.01049	9.38268	0.0166308	18.2522	64	33.3589	17.3878	13.8326	122.786	37.5307
miR-496	0.000549345	0.0130482	0.00442533	0.00227487	0.00474295	0.00137153	0.000498541	0.000997082	0.0132304	0.000553166	0.876606	0.000564789	0.00127084	0.000580668	0.0250334	0.146604	0.000750427	0.00157547	0.000141197	0.00474295	2.56685	0.00604518	0.00340059	0.000407758	0.018199	12.7286	0.000917503	0.00041345	0.000425074	0.00116134	1.1487	0.000278507	0.946058	0.000328914	0.790041	0.628507	3.09513	0.00219738	0.00142977	6.31876e-05	0.0166308	4.46915	1.04247	0.000580668	0.018199	1.23114	0.00203607	0.0448111
miR-497-5p	30.4844	552.565	4.85678	49.5221	134.364	10.9283	28.84	65.3448	9.98664	0.768438	0.0824692	2.42839	0.323088	24.0839	9607.86	30.2738	44.0173	40.5042	33.3589	131.599	1.95884	17.1484	40.2244	2.92817	0.018199	47.1766	5.24157	2.32947	2.2974	63.5579	0.586417	0.0544094	17.3878	17.7531	18.0009	1.23971	0.150726	91.7731	35.261	2.80889	0.0166308	45.5696	50.9143	0.124137	9.98664	1.79005	37.7918	0.133972
miR-499a-5p	3.03143	0.0130482	0.00442533	1.47427	0.00474295	23.7524	0.000498541	9.25351	0.0132304	0.000553166	3.36359	0.0836205	0.000760903	5.16941	0.0217929	5.50217	0.000787736	0.00103942	0.716978	0.00216713	0.000380451	0.00604518	0.00866851	9.31787	0.018199	0.823591	2.08493	0.00041345	0.000425074	0.00116134	0.179244	0.000278507	0.168404	0.000328914	19.2929	0.0769465	1.02811	1.25701	0.105843	1.89212	0.0166308	0.000685764	0.000771525	0.000580668	9.78112	0.0733022	0.00487629	0.000653285
miR-500a-3p	613.109	2.65737	0.00442533	0.817902	0.133046	0.00137153	1.42405	0.000997082	18.507	1.53688	0.00031992	4.65893	0.624165	0.213159	0.432269	1.03526	0.000750427	0.138696	0.986233	1.19748	4.82323	28.443	2.77022	5.1337	6.32033	17.6305	0.000258061	4.43828	2.92817	0.550953	1.70527	0.190782	1.04972	0.325335	0.192109	2.01391	0.00317286	0.00219738	0.00142977	4.31691	0.0166308	1.70527	0.395021	0.395021	0.018199	2.94854	1.50525	0.168404
miR-500a-5p	9.64646	75.5835	5.57897	78.7932	15.455	64.4452	24.2515	6.27667	0.0132304	2.71321	5.54044	13.3614	13.737	15.6707	0.19751	0.00161976	28.84	3.70635	25.8125	2.90795	4.50023	1.02101	0.00340059	30.91	0.018199	0.0264608	3.53081	32.6724	39.6706	4.08405	7.31065	5.89708	30.2738	0.339151	36.5044	18.2522	0.205898	6.49802	2.92817	1924.14	0.0166308	57.68	41.3553	7.83536	1770.57	11.7942	4.34694	13.3614
miR-501-3p	0.000549345	38.5859	0.00442533	11.0809	0.00474295	0.00137153	4.69134	1.08673	0.0132304	3.89062	0.00285954	7.88986	0.000760903	15.0324	8.9383	0.128514	2.18859	4.53154	15.3482	0.895025	1.44393	3.34035	14.723	9.84916	0.018199	0.0094859	1.38511	28.2465	0.0890031	0.214641	1.75321	0.000709948	9.71356	10.7034	13.9288	10.9283	0.00317286	0.00219738	2.26577	33.5909	0.0166308	26.7228	15.455	8.33973	0.238159	0.000838443	0.624165	0.00367001
miR-501-5p	6.63456	8.75435	3.94493	0.00227487	2.80889	6.02099	6.02099	2.49666	10.5561	0.570382	0.00031992	4.92458	1.23114	12.4666	0.00909948	0.80107	10.5561	4.69134	11.5514	0.00216713	4.82323	6.45313	0.00340059	8.57419	0.018199	0.003545	6.86852	18.0009	1.79005	0.00116134	1.14076	0.332171	4.85678	5.9794	9.38268	27.8576	0.00317286	0.00219738	0.00142977	413.001	0.0166308	19.1597	15.0324	0.716978	1.82766	5.9794	1.27456	0.000653285
miR-502-3p	34.0598	13.737	4.62675	35.0174	15.6707	20.5348	14.9285	17.1484	61.3929	2.58471	5.46416	4.25748	2.14355	11.3924	0.00909948	26.5382	9.78112	22.9433	16.7955	33.5909	7.51618	59.3016	4.53154	10.1965	0.018199	39.9466	8.45614	25.2813	8	12.8171	4.72397	4.16986	38.8542	20.6776	14.723	8.39773	45.8866	6.82108	12.5533	77.7085	19.8353	16	6.36429	13.4543	2.23457	13.9288	24.4201	2.20381
miR-502-5p	19.9733	45.8866	372.217	0.162668	7.67411	0.0160643	18.507	0.0947323	0.0717936	13.0864	7.88986	0.823591	0.0133224	33.3589	6.19026	1.1487	15.455	0.125	33.8246	8.87656	3.36359	0.142595	0.102949	78.7932	6.6807	13.2691	1.69349	43.7133	51.6251	1.22264	7.94474	9.44794	5.20537	17.8766	45.8866	18.3792	14.8254	0.0877778	1.86607	71.5064	18.0009	106.153	39.6706	5.73582	0.018199	58.0812	46.5271	46.5271
miR-503-5p	0.000549345	0.0130482	0.00442533	0.00227487	0.00474295	6.9644	0.000498541	4.05584	4.82323	0.000553166	0.149685	4.56305	0.000760903	0.000580668	0.00909948	0.000495097	0.000750427	0.000440064	11.8762	12.8171	9.78112	12.8171	0.00340059	10.6295	0.018199	0.003545	4.82323	0.00041345	0.000425074	0.00116134	3.01049	0.000278507	20.393	0.000328914	1.59107	0.144586	0.00317286	0.00219738	0.00142977	3.20428	0.0166308	16.5642	6.27667	11.7127	2.21914	0.000892414	88.0347	11.3137
miR-504-5p	0.000549345	0.0130482	0.00442533	0.00227487	0.00474295	3.13834	1.54756	0.000997082	0.0132304	0.000553166	0.101532	4.02782	0.000760903	0.000580668	0.00909948	7.56846	0.000750427	0.000440064	0.000141197	0.00216713	0.363493	0.00604518	0.00340059	0.742262	0.018199	0.003545	0.00592077	0.00041345	0.000425074	0.00116134	0.76313	0.0927827	0.0008269	0.000328914	0.784584	0.000244141	2.12874	0.00219738	0.188156	0.0818996	0.0166308	7.46426	0.000771525	0.000580668	0.018199	0.000328914	0.00203607	0.000653285
miR-505-3p	144.007	10.7034	9.12611	58.4852	18.2522	88.0347	25.4572	30.2738	46.8507	16.3362	31.5594	17.3878	38.3193	50.5626	0.00909948	10.7779	30.0647	8.69388	36.7583	63.5579	16.6795	32.4467	3.45815	47.1766	0.018199	56.8859	46.5271	53.8174	28.0514	23.4254	19.8353	39.1245	21.259	0.624165	17.8766	21.259	127.116	20.9663	115.36	34.2968	0.493116	103.968	36.5044	125.366	1.01396	34.5353	39.1245	1.04247
miR-505-5p	4.25748	11.3924	0.590496	0.870551	4	0.5	4	10.9283	3.55537	2.37841	1.45397	0.737135	9.98664	4.95883	1.34723	2.69447	3.20428	2.34567	8	2.05623	7.83536	4.11246	6.49802	2.51403	0.018199	0.003545	1.59107	8.75435	2.60268	11.7127	3.38698	1.71713	1.77769	1.29235	5.6962	1.68179	0.00317286	1.25701	3.24901	23.7524	18.7654	1.50525	2.8481	4.05584	3.53081	4.56305	3.16017	0.823591
miR-506-3p	0.000549345	4.08405	6.40856	1.76541	12.4666	0.566442	0.0111254	0.128514	0.0132304	0.0193704	0.168404	0.000564789	0.0134151	0.0374212	0.020193	0.000523327	0.211686	0.000440064	0.858565	0.00222805	0.108819	0.0126038	0.00340059	0.327598	0.0927827	0.046714	0.0818996	0.0813339	0.00407213	0.0674518	0.0209051	0.00786684	1.31039	0.0235195	0.0295643	0.0454366	0.0476956	0.373712	0.0555527	0.000124635	0.570382	0.0865693	0.0354026	0.003545	4.14106	0.0824692	0.157127	0.00184777
miR-508-3p	0.000549345	0.0130482	0.00442533	0.00227487	0.00474295	0.00137153	0.000498541	0.000997082	0.0132304	0.000553166	0.00031992	0.381565	0.000760903	0.000580668	0.00909948	0.148651	0.000750427	0.000440064	0.000141197	0.00216713	0.000380451	0.00604518	0.00340059	0.000407758	0.018199	0.003545	0.236514	0.00041345	0.000425074	0.00116134	0.000211069	0.000278507	0.0008269	0.000328914	2.51403	0.000244141	0.00317286	0.00219738	0.00142977	0.476319	0.0166308	50.5626	0.000771525	0.000580668	0.138696	29.6508	1.31039	0.000653285
miR-509-3-5p	0.0579118	0.0130482	0.115023	0.0445016	0.307786	2.21914	0.194791	0.230047	0.0132304	0.000850147	1.3566	0.000564789	0.0674518	0.07966	0.00909948	0.163799	0.0743254	0.00427458	0.00621513	0.00216713	0.0780207	0.00604518	0.0285572	0.174343	0.018199	0.003545	0.000258061	0.241484	0.000425074	0.0571145	0.00285954	0.376312	0.460094	0.000328914	0.00708999	0.0947323	0.00317286	0.0555527	0.00142977	0.0366511	0.0166308	0.0188407	0.15932	0.00118574	0.018199	0.000328914	0.146604	1.84038
miR-509-5p	7.21	0.0130482	0.105112	0.0785633	0.184284	17.8766	4.56305	4.46915	1.56917	9.57983	8.11168	16.3362	18.2522	12.2101	58.892	4.99332	11.7127	0.426317	18.6357	0.173139	0.161544	1.21419	0.0457527	0.632878	39.3966	20.2521	11.5514	4.72397	11.1579	0.225313	7.94474	16.5642	9.38268	1.28343	3.01049	7.21	5.6962	5.9794	4.05584	0.524858	0.959264	0.198884	3.11666	19.0273	1.33793	13.8326	7.1602	51.9842
miR-510-5p	6.86852	0.0130482	0.114229	0.00359448	0.00474295	0.00137153	0.004044	3.94493	0.0132304	0.0349152	0.00625836	0.0390103	0.000760903	0.0733022	0.00909948	0.000495097	0.000750427	0.000440064	0.0438889	0.00216713	0.00282017	0.00604518	0.190782	0.0245183	0.018199	0.003545	0.524858	0.00041345	0.0143779	0.00765172	0.0127797	0.000278507	0.00487629	0.217638	1.59107	0.100134	0.00317286	0.00219738	0.00142977	0.00680118	0.0166308	13.2691	0.0203335	0.0953912	6.40856	0.473029	0.00203607	0.0137922
miR-511-5p	35.7532	2.86791	0.00442533	44.0173	10.0561	10.8528	6.9163	9.57983	14.2215	2.28153	2.21914	2.60268	41.0696	10.6295	0.00909948	13.3614	14.5203	7.6211	5.42642	12.2101	2.90795	7.78124	23.1029	13.5479	11.0043	14.0257	5.61778	14.5203	8.33973	29.2426	3.07375	6.9163	19.1597	4.28709	7.83536	8.9383	8.39773	0.00219738	22.0087	2.8481	21.4068	4.72397	14.3204	8.11168	0.0382075	9.18959	42.8137	2.07053
miR-512-3p	22.1618	0.0130482	0.00442533	82.7106	1.13288	0.00137153	17.1484	4.16986	0.0132304	25.1067	7.94474	20.1122	11.3924	12.3805	0.00909948	5.46416	14.5203	0.00734002	21.259	3.55537	17.0299	0.00604518	0.210224	20.8215	1.56917	0.205898	8.1681	10.6295	12.6407	0.80107	1.46409	7.6211	36.2523	0.000844275	139.102	3.91768	0.594604	0.00219738	0.795536	1.24833	0.0166308	0.00647906	16.6795	2.28153	0.018199	2.80889	6.02099	30.0647
miR-512-5p	0.00135265	0.0130482	0.00442533	0.00227487	0.00474295	0.00146997	0.000498541	0.000997082	0.0132304	0.00458139	0.0157337	0.607097	0.000760903	0.000648772	0.00909948	1.89212	0.000750427	0.0206173	0.00504825	0.00216713	0.000380451	0.00604518	1.07923	0.000690534	0.018199	0.02836	4.56305	0.00041345	0.00445611	0.00116134	0.000211069	0.000278507	0.00230663	0.000328914	0.0145786	0.435275	0.0960547	4.82323	0.00142977	6.31876e-05	0.0166308	0.429283	0.0293601	0.000580668	0.018199	0.000328914	0.00203607	0.000653285
miR-515-3p	0.000549345	0.0130482	0.00442533	0.00227487	0.00474295	0.00137153	0.000498541	0.000997082	0.0132304	0.000553166	0.130308	14.5203	0.000760903	0.0154099	0.00909948	0.447513	0.0934281	0.109576	0.659754	0.00216713	0.000380451	0.00604518	0.00340059	0.0153034	0.0187106	0.189465	4.25748	0.00041345	0.00942037	0.00116134	0.000211069	0.000278507	0.0008269	0.0128686	0.90125	0.241484	0.112656	0.00219738	0.00142977	0.00153239	0.0166308	1.55833	0.000771525	0.0432847	0.279322	0.000328914	4.72397	0.000653285
miR-515-5p	7.3615	0.0130482	0.97942	0.00728932	1.02101	0.0518325	4.89056	0.000997082	0.0132304	0.0180733	0.0235195	0.812252	0.000760903	0.0328036	0.00909948	0.0264608	0.0017725	0.134904	0.260616	0.293209	0.0134151	0.267943	0.0847878	0.000407758	2.77022	10.0561	0.000258061	0.00041345	0.0656073	0.0094859	0.000211069	0.000821188	0.00854917	0.00803214	0.0341967	1.02101	4.02782	0.00219738	0.00142977	0.000990195	0.0571145	0.000685764	0.00666121	0.466516	0.018199	0.602904	0.228458	0.417544
miR-516-3p	3.4822	0.0130482	0.275476	17.5087	85.6274	0.220676	0.641713	8.87656	0.0132304	6.72717	25.6342	0.307786	0.429283	0.628507	3.75809	0.381565	2.21914	4.89056	1.18099	0.0448111	0.0191038	7.72749	0.143587	3.5801	31.779	0.721965	3.97237	11.3137	3.73213	0.0486978	3.53081	10.1261	2.2974	0.238159	1.30134	1.09429	6.1475	2.04202	17.8766	0.00786684	10.2674	2.01391	3.11666	10.3388	0.018199	2.17347	0.157127	32.2226
miR-516a-5p	0.147624	0.0130482	0.0418102	0.00310756	0.0065695	0.0921418	0.00410046	0.000997082	0.0132304	0.307786	0.271684	0.000564789	0.213159	0.00293994	0.00909948	5.06303	0.00803214	0.000440064	0.129408	0.0214928	0.000380451	0.835088	0.00340059	0.000407758	0.239816	0.0210505	0.301452	0.00041345	0.0540336	0.00126206	0.00130657	0.000278507	0.0158431	0.257028	0.15932	0.000244141	0.098073	0.00219738	0.0129581	0.00131566	0.68302	0.000685764	0.000771525	0.00103224	0.018199	0.907519	0.00203607	0.000653285
miR-516b-5p	0.00831539	0.0130482	0.00808801	0.00227487	2.32947	0.00137153	0.0005055	0.000997082	0.0132304	0.0142786	2.28153	2.49666	2.56685	0.00988872	0.00909948	0.411796	0.578344	0.277392	1.55833	0.00216713	0.000657829	0.00604518	0.00340059	0.000407758	0.018199	1.70527	2.96905	0.11344	0.0339605	0.00116134	0.000211069	0.00198039	2.39496	0.466516	0.476319	0.0105985	0.00317286	0.07966	0.246558	0.105843	1.85318	0.558644	2.58471	0.186856	10.4831	0.0579118	0.00203607	4.75683
miR-517-5p	0.000549345	0.0130482	0.00442533	0.0191038	0.143587	0.00137153	0.000498541	0.000997082	0.0132304	0.00571908	2.94854	0.00433426	0.0158431	0.000580668	0.293209	0.0374212	0.000750427	0.0853775	0.000141197	0.00216713	0.000495097	0.00604518	3.63008	0.000407758	0.823591	1.93187	0.00170029	0.00041345	0.353553	0.959264	0.000690534	0.000362433	0.00102511	0.34151	0.000282395	0.000244141	0.00317286	0.00219738	0.0387409	6.31876e-05	0.0166308	0.0836205	0.000771525	0.0155171	0.018199	0.0014199	0.00203607	0.219151
miR-517a-3p	0.90125	0.426317	0.76313	9.71356	25.1067	13.0864	2.73208	2.58471	3.91768	1.71713	5.65685	2.11404	5.31474	0.0177013	0.00909948	2.23457	3.91768	0.0544094	8.51496	2.23457	1.41421	18.3792	3.53081	1.39474	0.0698304	0.959264	1.09429	0.368567	0.846745	7.51618	0.032352	2.25012	11.6318	1.27456	0.76313	1.38511	0.659754	0.0579118	9.84916	0.952638	0.297302	1.31039	0.602904	0.732043	77935.9	8659.09	0.175556	5.73582
miR-517c-3p	0.406126	0.986233	0.0445016	2.71321	35.0174	0.598739	1.05702	0.473029	3.81055	0.624165	1.8025	0.846745	0.806642	0.029977	0.00909948	3.18215	3.11666	0.00104665	3.27161	0.574349	0.907519	3.605	0.00340059	2.34567	0.018199	0.297302	0.168404	0.231647	2.47942	3.45815	0.020193	0.82932	3.05252	1.11729	0.0189718	0.479632	1.60214	0.00219738	2.28153	0.510506	0.0418102	0.389582	0.166086	0.239816	0.018199	0.0940779	0.646176	4.14106
miR-518a-3p	0.000549345	0.0132304	0.00988872	0.00227487	0.0883883	0.00137153	0.000498541	0.000997082	0.0132304	0.000553166	0.0344345	0.000564789	0.00282017	0.0703162	0.00909948	0.0363979	0.0529216	0.959264	0.143587	0.00216713	0.0272047	0.103665	0.00340059	0.00515433	0.018199	3.68075	0.131215	0.00041345	0.000425074	0.0067542	0.000211069	0.000278507	0.00349619	0.0143779	0.162668	0.00820091	0.214641	0.00219738	0.00142977	0.00808801	0.0166308	0.000685764	0.146604	0.000580668	0.189465	0.046714	0.00203607	0.000653285
miR-518a-5p	0.019915	0.0160643	0.275476	0.00227487	0.00474295	0.20166	0.00454974	0.0902456	0.0507658	0.000553166	0.180491	0.00203607	0.0121744	0.450625	0.594604	0.222211	0.0143779	1.84038	0.262429	0.00216713	0.00831539	0.00604518	0.162668	0.373712	1.37554	2.11404	0.742262	0.100134	7.94474	0.03983	0.149685	0.0170983	0.0448111	0.34151	0.61132	0.0967228	0.00317286	0.0109722	0.00533609	0.00137153	0.133046	0.000685764	1.37554	0.00141009	0.018199	0.0871715	1.34723	0.0563282
miR-518b	0.0337259	42.8137	25.9921	2.80889	3.05252	6.58873	0.528509	3.70635	9.31787	0.716978	1.54756	0.0591286	0.243164	0.668964	24.9333	0.882703	2.65737	1.03526	0.105112	4.31691	0.582367	3.75809	9.98664	1.68179	62.2499	5.20537	0.0575117	1.18921	0.138696	1.42405	1.17283	0.692555	3.91768	1.70527	1.26576	0.476319	16.5642	11.4716	1.3566	1.31951	1.33793	1.18921	1.34723	0.0791098	15.7797	1.36604	2.05623	8.1681
miR-518d-3p	1.10957	10.7779	1.8025	19.1597	15.7797	1.11729	0.301452	5.77572	10.4107	2.80889	0.550953	2.90795	10.2674	6.58873	32.4467	3.36359	0.0559391	1.82766	1.95884	2.11404	1.26576	9.57983	52.3457	1.69349	141.044	6.45313	1.11729	6.72717	2.05623	5.61778	2.46229	1.31039	1.23971	4.40762	2.39496	5.1337	25.9921	9.51366	14.723	0.325335	249	1.56917	6.10504	4.82323	0.042101	3.4822	27.8576	0.0973956
miR-518d-5p	0.146604	0.0130482	1.60214	0.271684	0.00474295	1.43396	0.049721	0.0319066	1.31951	11.3137	0.641713	2.9897	4.37717	0.50698	88.647	0.0275845	0.25349	0.000440064	0.48971	0.11344	0.864537	0.239816	0.0629347	15.2422	0.018199	63.5579	1.79005	8.75435	0.0871715	2.14355	1.29235	0.539614	1.45397	0.111105	56.1028	3.83706	0.00317286	0.00219738	3.03143	6.49802	0.0166308	0.000685764	19.4271	0.000580668	0.018199	4.53154	0.00203607	24.2515
miR-518e	0.000549345	0.0130482	0.00442533	0.00227487	0.00474295	0.00137153	0.000498541	0.000997082	0.0132304	0.000553166	0.00031992	0.000564789	0.000760903	0.000580668	1.18921	0.000495097	0.000750427	2.37841	0.000391147	0.00216713	0.000380451	0.0371627	0.00340059	0.000771525	79.8932	0.003545	0.283221	0.00041345	0.000425074	0.00116134	0.0785633	0.00264962	0.00361948	0.00200803	0.000282395	0.000244141	0.00317286	0.00219738	0.00142977	6.31876e-05	0.0166308	0.000685764	0.000771525	0.000580668	0.018199	0.000328914	0.00203607	0.48971
miR-518e-3p	1.00696	0.0130482	0.0629347	1.27456	0.0246888	0.447513	0.198884	0.134904	0.0132304	0.115824	1.51572	0.558644	0.00393342	0.933033	1.69349	0.239816	0.137738	0.752623	0.327598	0.479632	0.34151	0.0426888	0.532185	0.619854	1.51572	0.381565	1.89212	0.371131	0.0551689	0.429283	0.248273	0.628507	0.615572	0.219151	0.184284	0.076415	1.19748	0.373712	0.348686	0.408951	0.0166308	3.27161	0.00412898	1.48452	0.133046	0.0830429	0.368567	5.89708
miR-518f-3p	5.77572	0.0665231	0.726986	4.99332	0.539614	17.6305	1.60214	1.09429	0.0132304	0.496546	10.4107	0.238159	0.0896222	0.072293	2	0.181747	6.9644	1.18921	1.02811	0.0934281	0.366021	0.0493776	0.234881	2.25012	2.09943	0.176777	0.493116	0.726986	1.7411	0.132127	0.052556	0.139661	16.7955	0.521233	0.0807721	0.164938	0.628507	6.40856	0.438303	4.53154	1.16473	0.0164018	0.334482	0.167241	0.0583146	0.539614	0.373712	2.39496
miR-518f-5p	0.014082	0.0130482	0.00442533	0.00227487	0.00474295	0.00137153	0.00427458	0.000997082	4.31691	0.02836	0.00031992	0.0376815	0.0222508	0.000580668	0.0166308	0.00247218	0.000750427	0.0387409	0.000141197	0.00216713	0.0061722	0.00604518	0.00340059	0.00209331	0.018199	0.003545	0.000258061	0.00192624	0.0104526	0.00116134	0.000714886	0.013139	0.0008269	0.0145786	0.000282395	0.0008269	0.00317286	0.0250334	0.00142977	0.00282017	0.0529216	0.000685764	0.000771525	0.216134	0.018199	0.0120904	1.01396	0.105112
miR-519a-3p	0.0382075	0.0130482	0.00442533	0.835088	24.761	0.339151	0.283221	0.157127	2.65737	0.332171	0.888843	0.31864	0.244855	0.389582	0.00909948	0.0877778	1.05702	0.000440064	1.81504	0.329877	0.10083	0.0571145	0.00961832	0.25	0.018199	0.356013	0.473029	0.25	0.566442	0.773782	0.000215504	0.757858	1.26576	0.363493	0.00298098	0.650671	0.353553	0.00219738	1.32869	0.102949	0.0483614	0.00344806	0.231647	0.332171	0.018199	0.0656073	0.628507	2.67586
miR-519b-3p	0.673617	537.455	1.51572	0.0334929	7.21	0.07966	2.51403	0.582367	0.0132304	0.000553166	1.07177	0.000564789	0.000760903	0.0169802	8	0.183011	0.687771	0.895025	0.965936	0.00942037	0.000380451	0.00604518	0.343885	0.000407758	0.632878	0.003545	1.47427	0.00041345	0.000425074	1.58008	0.000211069	0.000278507	2.14355	0.267943	0.0656073	0.000244141	0.336808	1.98618	1.12506	6.31876e-05	5.27803	0.275476	0.378929	0.0134151	0.018199	0.000328914	0.482968	0.0155171
miR-519c-3p	0.000549345	0.0130482	0.00442533	0.00227487	0.00474295	0.00137153	0.000498541	0.000997082	0.0132304	0.000553166	0.00031992	0.000564789	0.000760903	0.000580668	0.00909948	0.000495097	0.000750427	0.000440064	0.0252076	0.00216713	0.000380451	0.00604518	0.00340059	0.000407758	0.018199	0.003545	0.000258061	0.00041345	0.000425074	0.00116134	0.000211069	0.000568718	0.0008269	0.222211	0.133046	0.000244141	0.00317286	0.00219738	0.00142977	6.31876e-05	0.0166308	0.463294	0.000771525	0.000580668	0.018199	0.000328914	0.00203607	0.000653285
miR-519d-3p	5.35171	0.0130482	0.00442533	0.140632	0.148651	0.147624	0.00390625	0.00255936	0.0132304	0.0341967	0.0303955	0.641713	0.000760903	0.000580668	0.00909948	1.30134	0.255253	0.133972	0.275476	0.00216713	0.000380451	0.0189718	0.82932	0.0273939	5.61778	0.049721	0.0165159	0.111105	0.00666121	0.00198039	0.00922651	0.356013	1.77769	0.366021	0.000282395	0.00156459	0.00317286	0.0409498	0.0196408	0.047039	0.0166308	0.000949858	0.0123444	0.02836	0.018199	0.106579	0.0303955	0.619854
miR-519e-3p	0.262429	0.0130482	0.00814426	0.0227183	0.00474295	3.18215	0.0544094	0.0108964	0.0877778	0.0733022	2.42839	0.25	0.00227487	0.162668	0.00909948	0.00638986	4.89056	0.000440064	0.0536603	0.303549	0.0207607	0.00604518	0.00579892	0.102949	0.0183255	0.11744	0.363493	0.00713931	0.034674	0.00765172	0.00689612	0.0435857	0.0853775	0.41466	0.00461325	0.0451228	0.0940779	0.00326206	0.0651541	0.0642571	3.03143	0.112656	0.0774817	0.0273939	0.060371	0.133972	0.0228763	0.602904
miR-519e-5p	0.000549345	0.0130482	0.00442533	0.00227487	0.00474295	0.00137153	0.000498541	0.000997082	0.0132304	0.000553166	0.00031992	0.000564789	0.000760903	0.000580668	0.00909948	0.000495097	0.000750427	0.000440064	0.267943	0.00216713	0.000380451	0.00604518	0.00340059	0.000407758	0.018199	0.003545	0.000258061	0.00041345	0.000425074	0.00116134	0.000211069	0.000278507	0.0008269	0.000328914	0.000282395	0.000244141	0.00317286	0.188156	0.00142977	6.31876e-05	0.0166308	0.543367	0.000771525	0.000976562	0.018199	0.000328914	0.00203607	2.73208
miR-520a-3p	0.000549345	0.0130482	0.00442533	0.0802141	0.00474295	0.00137153	0.000498541	0.000997082	0.0132304	0.000553166	0.00398833	0.000564789	0.000760903	0.000580668	0.00909948	0.000495097	0.000750427	0.000997082	0.000141197	0.00216713	0.000380451	0.00604518	0.00340059	0.000407758	0.018199	8.51496	0.000258061	0.00041345	0.000425074	0.00116134	0.0165159	0.0927827	0.0008269	0.000328914	0.000282395	0.547147	0.00317286	3.24901	0.00825795	6.31876e-05	0.432269	0.0351581	0.000771525	0.000580668	0.018199	0.539614	0.00203607	0.000653285
miR-520a-5p	0.000549345	0.0130482	0.00442533	0.00227487	0.00474295	0.00137153	0.000498541	0.000997082	0.0132304	0.000553166	0.00031992	0.00266805	0.000760903	0.000580668	0.00909948	0.00451831	0.000750427	0.000440064	0.00387927	0.00216713	0.000380451	0.00604518	0.00340059	0.000407758	0.018199	0.003545	0.000258061	0.00041345	0.000425074	0.0264608	0.000407758	0.000278507	0.0008269	0.00126206	0.046714	0.00200803	0.00317286	0.00219738	0.00142977	6.31876e-05	0.0166308	0.00198039	0.000771525	0.000580668	0.018199	0.000328914	0.00203607	0.00148019
[truncated: 195 more rows]

## Sheet: MET vs NOMET (TLDA)
miRNA	LogFC	Pvalue	-Log10Pval	FDR	AUC		miRNA	LogFC	Pvalue	FDR	AUC			VolcPlot Labells
miR-548d-5p	1.81325	0.0154515	1.81103	0.743635	0.692		miR-548d-5p	1.81325	0.0154515	0.743635	0.692			miR-548d-5p
[truncated: 53 more rows]

## Sheet: BONEMET vs NOMET (TLDA)
miRNA	LogFC	Pvalue	-Log10Pval	FDR	AUC		miRNA	LogFC	Pvalue	FDR	AUC			VolcPlot Labells
[truncated: 58 more rows]

[truncated: 1 more sheets: SOFT vs NOMET (TLDA)]
